# Supplementary material for: Field Validation of a Non-carcinogenic and Eco-Friendly Disinfectant in a Stand-In Footbath for Treatment of Footrot Associated With aprV2-Positive Strains of Dichelobacter nodosus in Swiss Sheep Flocks
Source: Front Vet Sci. 2022 Jun 13;9:812638. doi: 10.3389/fvets.2022.812638 (PMC9237958; doi:10.3389/fvets.2022.812638)
Supplement: Supplementary file 3 [file Data_Sheet_1.csv]

date	farm	group	herd_1	of_1	p_of_1	p_of_1cat	sevof_1	p_sevof_1	p_sevof_1cat	lamb_grow	lambing	count_fb	fast_fb	tot_ex	ex_of	ex_mix	ex_other	ex_done	exit	date_bath_1	season_1	disinfbarn_1	wash_1	keep_1	chalkbarn_1	date_bath_5	watherbath_2_4	bath_swab	bath_nr_swab	tag	farm	antibiotic	group	sex	was_farm	birth	age	age_cat	clawiss	other	ex	code_ex	bath_1	part_1	lame_1	fr_1	fl_1	hl_1	hr_1
10.09.2020	1	0	34	21	0.62	3	10	0.29	2	13	1	15	0	5	0	1	4	1	NA	10.09.2020	4	NA	3	2	NA	25.09.2020	0	09.11.2020	16	33	1	0	NAB	1	0	02.01.2017	44	1	1	0	0	NA	10.09.2020	1	0	1	0	2	0
10.09.2020	1	0	34	21	0.62	3	10	0.29	2	13	1	15	0	5	0	1	4	1	NA	10.09.2020	4	NA	3	2	NA	25.09.2020	0	09.11.2020	16	30	1	0	NAB	1	0	08.01.2015	68	1	1	0	1	2	10.09.2020	1	1	3	1	1	5
10.09.2020	1	0	34	21	0.62	3	10	0.29	2	13	1	15	0	5	0	1	4	1	NA	10.09.2020	4	NA	3	2	NA	25.09.2020	0	09.11.2020	16	16	1	0	NAB	1	0	20.02.2019	18	1	0	0	1	3	10.09.2020	1	0	1	0	0	1
10.09.2020	1	0	34	21	0.62	3	10	0.29	2	13	1	15	0	5	0	1	4	1	NA	10.09.2020	4	NA	3	2	NA	25.09.2020	0	09.11.2020	16	5	1	0	NAB	1	0	18.06.2019	14	1	1	0	1	3	10.09.2020	1	0	0	1	0	0
10.09.2020	1	0	34	21	0.62	3	10	0.29	2	13	1	15	0	5	0	1	4	1	NA	10.09.2020	4	NA	3	2	NA	25.09.2020	0	09.11.2020	16	22	1	0	NAB	1	0	01.01.2012	104	1	0	0	0	NA	10.09.2020	1	0	2	2	2	1
10.09.2020	1	0	34	21	0.62	3	10	0.29	2	13	1	15	0	5	0	1	4	1	NA	10.09.2020	4	NA	3	2	NA	25.09.2020	0	09.11.2020	16	3	1	0	NAB	1	0	01.01.2012	104	1	0	0	1	3	10.09.2020	1	0	0	2	1	0
10.09.2020	1	0	34	21	0.62	3	10	0.29	2	13	1	15	0	5	0	1	4	1	NA	10.09.2020	4	NA	3	2	NA	25.09.2020	0	09.11.2020	16	31	1	0	NAB	1	0	01.01.2016	56	1	0	0	0	NA	10.09.2020	1	1	4	3	1	0
10.09.2020	1	0	34	21	0.62	3	10	0.29	2	13	1	15	0	5	0	1	4	1	NA	10.09.2020	4	NA	3	2	NA	25.09.2020	0	09.11.2020	16	15	1	0	NAB	1	0	01.01.2016	56	1	1	0	0	NA	10.09.2020	1	0	2	0	0	0
10.09.2020	1	0	34	21	0.62	3	10	0.29	2	13	1	15	0	5	0	1	4	1	NA	10.09.2020	4	NA	3	2	NA	25.09.2020	0	09.11.2020	16	24	1	0	NAB	1	0	01.01.2016	56	1	1	0	0	NA	10.09.2020	1	0	0	3	2	2
10.09.2020	1	0	34	21	0.62	3	10	0.29	2	13	1	15	0	5	0	1	4	1	NA	10.09.2020	4	NA	3	2	NA	25.09.2020	0	09.11.2020	16	4	1	0	NAB	1	0	01.01.2016	56	1	1	0	0	NA	10.09.2020	1	0	2	2	1	2
10.09.2020	1	0	34	21	0.62	3	10	0.29	2	13	1	15	0	5	0	1	4	1	NA	10.09.2020	4	NA	3	2	NA	25.09.2020	0	09.11.2020	16	1	1	0	NAB	1	0	01.01.2018	32	1	0	0	0	NA	10.09.2020	1	0	0	0	0	0
10.09.2020	1	0	34	21	0.62	3	10	0.29	2	13	1	15	0	5	0	1	4	1	NA	10.09.2020	4	NA	3	2	NA	25.09.2020	0	09.11.2020	16	18	1	0	NAB	1	0	01.01.2018	32	1	0	0	0	NA	10.09.2020	1	0	2	1	0	1
10.09.2020	1	0	34	21	0.62	3	10	0.29	2	13	1	15	0	5	0	1	4	1	NA	10.09.2020	4	NA	3	2	NA	25.09.2020	0	09.11.2020	16	7	1	0	NAB	1	0	01.01.2019	20	1	0	0	0	NA	10.09.2020	1	0	3	0	0	0
10.09.2020	1	0	34	21	0.62	3	10	0.29	2	13	1	15	0	5	0	1	4	1	NA	10.09.2020	4	NA	3	2	NA	25.09.2020	0	09.11.2020	16	20	1	0	NAB	1	0	01.01.2017	44	1	0	0	0	NA	10.09.2020	1	0	2	2	1	3
10.09.2020	1	0	34	21	0.62	3	10	0.29	2	13	1	15	0	5	0	1	4	1	NA	10.09.2020	4	NA	3	2	NA	25.09.2020	0	09.11.2020	16	17	1	0	NAB	1	0	01.01.2017	44	1	0	0	0	NA	10.09.2020	1	0	0	0	0	0
10.09.2020	1	0	34	21	0.62	3	10	0.29	2	13	1	15	0	5	0	1	4	1	NA	10.09.2020	4	NA	3	2	NA	25.09.2020	0	09.11.2020	16	8	1	0	NAB	1	0	01.01.2017	44	1	1	0	0	NA	10.09.2020	1	0	2	2	1	1
10.09.2020	1	0	34	21	0.62	3	10	0.29	2	13	1	15	0	5	0	1	4	1	NA	10.09.2020	4	NA	3	2	NA	25.09.2020	0	09.11.2020	16	32	1	0	NAB	1	0	01.01.2017	44	1	0	0	0	NA	10.09.2020	1	1	0	0	0	4
10.09.2020	1	0	34	21	0.62	3	10	0.29	2	13	1	15	0	5	0	1	4	1	NA	10.09.2020	4	NA	3	2	NA	25.09.2020	0	09.11.2020	16	2	1	0	NAB	1	0	01.01.2019	20	1	1	0	1	3	10.09.2020	1	0	3	3	0	0
10.09.2020	1	0	34	21	0.62	3	10	0.29	2	13	1	15	0	5	0	1	4	1	NA	10.09.2020	4	NA	3	2	NA	25.09.2020	0	09.11.2020	16	21	1	0	NAB	1	0	01.01.2018	32	1	1	0	0	NA	10.09.2020	1	0	1	1	1	0
10.09.2020	1	0	34	21	0.62	3	10	0.29	2	13	1	15	0	5	0	1	4	1	NA	10.09.2020	4	NA	3	2	NA	25.09.2020	0	09.11.2020	16	12	1	0	NAB	1	0	01.01.2019	20	1	1	0	0	NA	10.09.2020	1	0	0	1	0	2
10.09.2020	1	0	34	21	0.62	3	10	0.29	2	13	1	15	0	5	0	1	4	1	NA	10.09.2020	4	NA	3	2	NA	25.09.2020	0	09.11.2020	16	25	1	0	NAB	1	0	01.01.2018	32	1	1	0	0	NA	10.09.2020	1	0	0	2	0	0
10.09.2020	1	0	34	21	0.62	3	10	0.29	2	13	1	15	0	5	0	1	4	1	NA	10.09.2020	4	NA	3	2	NA	25.09.2020	0	09.11.2020	16	10	1	0	NAB	2	0	01.01.2019	20	4	0	0	0	NA	10.09.2020	1	0	4	3	1	1
10.09.2020	1	0	34	21	0.62	3	10	0.29	2	13	1	15	0	5	0	1	4	1	NA	10.09.2020	4	NA	3	2	NA	25.09.2020	0	09.11.2020	16	14	1	0	NAB	1	0	01.01.2019	20	1	0	0	0	NA	10.09.2020	1	0	0	0	0	0
10.09.2020	1	0	34	21	0.62	3	10	0.29	2	13	1	15	0	5	0	1	4	1	NA	10.09.2020	4	NA	3	2	NA	25.09.2020	0	09.11.2020	16	11	1	0	NAB	1	0	01.01.2019	20	1	0	0	0	NA	10.09.2020	1	0	0	2	2	1
10.09.2020	1	0	34	21	0.62	3	10	0.29	2	13	1	15	0	5	0	1	4	1	NA	10.09.2020	4	NA	3	2	NA	25.09.2020	0	09.11.2020	16	23	1	0	NAB	1	0	01.01.2019	20	1	0	0	0	NA	10.09.2020	1	0	2	2	2	2
10.09.2020	1	0	34	21	0.62	3	10	0.29	2	13	1	15	0	5	0	1	4	1	NA	10.09.2020	4	NA	3	2	NA	25.09.2020	0	09.11.2020	16	27	1	0	NAB	1	0	01.01.2018	32	1	0	0	0	NA	10.09.2020	1	0	0	0	0	0
10.09.2020	1	0	34	21	0.62	3	10	0.29	2	13	1	15	0	5	0	1	4	1	NA	10.09.2020	4	NA	3	2	NA	25.09.2020	0	09.11.2020	16	19	1	0	NAB	1	0	01.01.2018	32	1	0	0	0	NA	10.09.2020	1	0	0	1	0	0
10.09.2020	1	0	34	21	0.62	3	10	0.29	2	13	1	15	0	5	0	1	4	1	NA	10.09.2020	4	NA	3	2	NA	25.09.2020	0	09.11.2020	16	34	1	0	NAB	1	0	01.01.2018	32	1	0	0	0	NA	10.09.2020	1	1	3	4	4	4
10.09.2020	1	0	34	21	0.62	3	10	0.29	2	13	1	15	0	5	0	1	4	1	NA	10.09.2020	4	NA	3	2	NA	25.09.2020	0	09.11.2020	16	13	1	0	NAB	1	0	01.01.2018	32	1	0	0	0	NA	10.09.2020	1	0	0	0	0	0
10.09.2020	1	0	34	21	0.62	3	10	0.29	2	13	1	15	0	5	0	1	4	1	NA	10.09.2020	4	NA	3	2	NA	25.09.2020	0	09.11.2020	16	9	1	0	NAB	1	0	01.01.2018	32	1	0	0	0	NA	10.09.2020	1	0	0	1	0	0
10.09.2020	1	0	34	21	0.62	3	10	0.29	2	13	1	15	0	5	0	1	4	1	NA	10.09.2020	4	NA	3	2	NA	25.09.2020	0	09.11.2020	16	29	1	0	NAB	1	0	01.01.2019	20	1	0	0	0	NA	10.09.2020	1	0	0	0	0	0
10.09.2020	1	0	34	21	0.62	3	10	0.29	2	13	1	15	0	5	0	1	4	1	NA	10.09.2020	4	NA	3	2	NA	25.09.2020	0	09.11.2020	16	26	1	0	NAB	1	0	01.01.2019	20	1	0	0	0	NA	10.09.2020	1	0	0	0	0	0
10.09.2020	1	0	34	21	0.62	3	10	0.29	2	13	1	15	0	5	0	1	4	1	NA	10.09.2020	4	NA	3	2	NA	25.09.2020	0	09.11.2020	16	28	1	0	NAB	1	0	07.03.2020	6	3	0	0	0	NA	10.09.2020	1	0	1	0	0	0
10.09.2020	1	0	34	21	0.62	3	10	0.29	2	13	1	15	0	5	0	1	4	1	NA	10.09.2020	4	NA	3	2	NA	25.09.2020	0	09.11.2020	16	6	1	0	NAB	1	0	03.05.2020	4	3	1	0	0	NA	10.09.2020	1	0	0	3	0	0
10.09.2020	1	0	34	21	0.62	3	10	0.29	2	13	1	15	0	5	0	1	4	1	NA	10.09.2020	4	NA	3	2	NA	25.09.2020	0	09.11.2020	16	35	1	0	NAB	2	0	04.10.2020	0	3	0	0	0	NA	10.09.2020	0	NA	NA	NA	NA	NA
10.09.2020	1	0	34	21	0.62	3	10	0.29	2	13	1	15	0	5	0	1	4	1	NA	10.09.2020	4	NA	3	2	NA	25.09.2020	0	09.11.2020	16	39	1	0	NAB	1	0	20.10.2020	0	3	0	0	0	NA	10.09.2020	0	NA	NA	NA	NA	NA
10.09.2020	1	0	34	21	0.62	3	10	0.29	2	13	1	15	0	5	0	1	4	1	NA	10.09.2020	4	NA	3	2	NA	25.09.2020	0	09.11.2020	16	40	1	0	NAB	1	0	20.10.2020	0	3	0	0	0	NA	10.09.2020	0	NA	NA	NA	NA	NA
10.09.2020	1	0	34	21	0.62	3	10	0.29	2	13	1	15	0	5	0	1	4	1	NA	10.09.2020	4	NA	3	2	NA	25.09.2020	0	09.11.2020	16	38	1	0	NAB	2	0	20.10.2020	0	3	0	0	0	NA	10.09.2020	0	NA	NA	NA	NA	NA
10.09.2020	1	0	34	21	0.62	3	10	0.29	2	13	1	15	0	5	0	1	4	1	NA	10.09.2020	4	NA	3	2	NA	25.09.2020	0	09.11.2020	16	37	1	0	NAB	2	0	20.10.2020	0	3	0	0	0	NA	10.09.2020	0	NA	NA	NA	NA	NA
10.09.2020	1	0	34	21	0.62	3	10	0.29	2	13	1	15	0	5	0	1	4	1	NA	10.09.2020	4	NA	3	2	NA	25.09.2020	0	09.11.2020	16	41	1	0	NAB	1	0	20.10.2020	0	3	0	0	0	NA	10.09.2020	0	NA	NA	NA	NA	NA
10.09.2020	1	0	34	21	0.62	3	10	0.29	2	13	1	15	0	5	0	1	4	1	NA	10.09.2020	4	NA	3	2	NA	25.09.2020	0	09.11.2020	16	42	1	0	NAB	1	0	20.10.2020	0	3	0	0	0	NA	10.09.2020	0	NA	NA	NA	NA	NA
10.09.2020	1	0	34	21	0.62	3	10	0.29	2	13	1	15	0	5	0	1	4	1	NA	10.09.2020	4	NA	3	2	NA	25.09.2020	0	09.11.2020	16	36	1	0	NAB	2	0	20.10.2020	0	3	0	0	0	NA	10.09.2020	0	NA	NA	NA	NA	NA
10.09.2020	1	0	34	21	0.62	3	10	0.29	2	13	1	15	0	5	0	1	4	1	NA	10.09.2020	4	NA	3	2	NA	25.09.2020	0	09.11.2020	16	47	1	0	NAB	1	0	07.11.2020	0	3	0	0	0	NA	10.09.2020	0	NA	NA	NA	NA	NA
10.09.2020	1	0	34	21	0.62	3	10	0.29	2	13	1	15	0	5	0	1	4	1	NA	10.09.2020	4	NA	3	2	NA	25.09.2020	0	09.11.2020	16	45	1	0	NAB	1	0	28.10.2020	0	3	0	0	0	NA	10.09.2020	0	NA	NA	NA	NA	NA
10.09.2020	1	0	34	21	0.62	3	10	0.29	2	13	1	15	0	5	0	1	4	1	NA	10.09.2020	4	NA	3	2	NA	25.09.2020	0	09.11.2020	16	46	1	0	NAB	2	0	28.10.2020	0	3	0	0	0	NA	10.09.2020	0	NA	NA	NA	NA	NA
10.09.2020	1	0	34	21	0.62	3	10	0.29	2	13	1	15	0	5	0	1	4	1	NA	10.09.2020	4	NA	3	2	NA	25.09.2020	0	09.11.2020	16	43	1	0	NAB	2	0	28.10.2020	0	3	0	0	0	NA	10.09.2020	0	NA	NA	NA	NA	NA
10.09.2020	1	0	34	21	0.62	3	10	0.29	2	13	1	15	0	5	0	1	4	1	NA	10.09.2020	4	NA	3	2	NA	25.09.2020	0	09.11.2020	16	44	1	0	NAB	1	0	28.10.2020	0	3	0	0	0	NA	10.09.2020	0	NA	NA	NA	NA	NA
28.09.2020	2	1	52	39	0.75	3	14	0.27	1	26	1	10	1	22	3	2	17	1	NA	28.09.2020	4	0	3	3	0	12.10.2020	1	07.11.2020	11	29	2	1	AB	1	0	01.01.2018	32	1	0	0	0	NA	28.09.2020	1	0	2	2	2	2
28.09.2020	2	1	52	39	0.75	3	14	0.27	1	26	1	10	1	22	3	2	17	1	NA	28.09.2020	4	0	3	3	0	12.10.2020	1	07.11.2020	11	39	2	1	AB	1	0	01.01.2018	32	1	0	0	0	NA	28.09.2020	1	0	1	2	1	1
28.09.2020	2	1	52	39	0.75	3	14	0.27	1	26	1	10	1	22	3	2	17	1	NA	28.09.2020	4	0	3	3	0	12.10.2020	1	07.11.2020	11	13	2	1	AB	1	0	01.01.2018	32	1	1	0	0	NA	28.09.2020	1	0	1	2	1	1
28.09.2020	2	1	52	39	0.75	3	14	0.27	1	26	1	10	1	22	3	2	17	1	NA	28.09.2020	4	0	3	3	0	12.10.2020	1	07.11.2020	11	50	2	1	AB	1	0	01.01.2018	32	1	0	0	0	NA	28.09.2020	1	0	1	1	1	1
28.09.2020	2	1	52	39	0.75	3	14	0.27	1	26	1	10	1	22	3	2	17	1	NA	28.09.2020	4	0	3	3	0	12.10.2020	1	07.11.2020	11	42	2	1	AB	1	0	01.01.2018	32	1	0	0	0	NA	28.09.2020	1	0	2	2	1	2
28.09.2020	2	1	52	39	0.75	3	14	0.27	1	26	1	10	1	22	3	2	17	1	NA	28.09.2020	4	0	3	3	0	12.10.2020	1	07.11.2020	11	41	2	1	AB	1	0	01.01.2018	32	1	0	0	0	NA	28.09.2020	1	0	2	2	3	1
28.09.2020	2	1	52	39	0.75	3	14	0.27	1	26	1	10	1	22	3	2	17	1	NA	28.09.2020	4	0	3	3	0	12.10.2020	1	07.11.2020	11	5	2	1	AB	1	0	01.01.2018	32	1	0	0	0	NA	28.09.2020	1	1	2	2	4	0
28.09.2020	2	1	52	39	0.75	3	14	0.27	1	26	1	10	1	22	3	2	17	1	NA	28.09.2020	4	0	3	3	0	12.10.2020	1	07.11.2020	11	48	2	1	AB	1	0	01.01.2018	32	1	1	0	0	NA	28.09.2020	1	0	1	1	1	1
28.09.2020	2	1	52	39	0.75	3	14	0.27	1	26	1	10	1	22	3	2	17	1	NA	28.09.2020	4	0	3	3	0	12.10.2020	1	07.11.2020	11	37	2	1	AB	1	0	01.01.2018	32	1	0	0	0	NA	28.09.2020	1	0	0	1	0	0
28.09.2020	2	1	52	39	0.75	3	14	0.27	1	26	1	10	1	22	3	2	17	1	NA	28.09.2020	4	0	3	3	0	12.10.2020	1	07.11.2020	11	38	2	1	AB	1	0	01.01.2018	32	1	0	0	0	NA	28.09.2020	1	0	0	1	1	2
28.09.2020	2	1	52	39	0.75	3	14	0.27	1	26	1	10	1	22	3	2	17	1	NA	28.09.2020	4	0	3	3	0	12.10.2020	1	07.11.2020	11	8	2	1	AB	1	0	01.01.2018	32	1	0	0	0	NA	28.09.2020	1	1	3	2	2	2
28.09.2020	2	1	52	39	0.75	3	14	0.27	1	26	1	10	1	22	3	2	17	1	NA	28.09.2020	4	0	3	3	0	12.10.2020	1	07.11.2020	11	49	2	1	AB	1	0	01.01.2018	32	1	0	0	1	3	28.09.2020	1	1	2	1	1	0
28.09.2020	2	1	52	39	0.75	3	14	0.27	1	26	1	10	1	22	3	2	17	1	NA	28.09.2020	4	0	3	3	0	12.10.2020	1	07.11.2020	11	27	2	1	AB	1	0	01.01.2018	32	1	0	0	1	3	28.09.2020	1	1	0	3	3	1
28.09.2020	2	1	52	39	0.75	3	14	0.27	1	26	1	10	1	22	3	2	17	1	NA	28.09.2020	4	0	3	3	0	12.10.2020	1	07.11.2020	11	40	2	1	AB	1	0	01.01.2018	32	1	0	0	0	NA	28.09.2020	1	0	1	1	1	3
28.09.2020	2	1	52	39	0.75	3	14	0.27	1	26	1	10	1	22	3	2	17	1	NA	28.09.2020	4	0	3	3	0	12.10.2020	1	07.11.2020	11	45	2	1	AB	1	0	01.01.2018	32	1	0	0	0	NA	28.09.2020	1	0	2	2	2	1
28.09.2020	2	1	52	39	0.75	3	14	0.27	1	26	1	10	1	22	3	2	17	1	NA	28.09.2020	4	0	3	3	0	12.10.2020	1	07.11.2020	11	12	2	1	AB	1	0	01.01.2018	32	1	0	0	0	NA	28.09.2020	1	1	2	3	1	2
28.09.2020	2	1	52	39	0.75	3	14	0.27	1	26	1	10	1	22	3	2	17	1	NA	28.09.2020	4	0	3	3	0	12.10.2020	1	07.11.2020	11	24	2	1	AB	1	0	01.01.2018	32	1	0	0	0	NA	28.09.2020	1	0	0	2	1	1
28.09.2020	2	1	52	39	0.75	3	14	0.27	1	26	1	10	1	22	3	2	17	1	NA	28.09.2020	4	0	3	3	0	12.10.2020	1	07.11.2020	11	14	2	1	AB	1	0	01.01.2018	32	1	1	0	1	2	28.09.2020	1	1	1	1	2	3
28.09.2020	2	1	52	39	0.75	3	14	0.27	1	26	1	10	1	22	3	2	17	1	NA	28.09.2020	4	0	3	3	0	12.10.2020	1	07.11.2020	11	32	2	1	AB	1	0	01.01.2018	32	1	0	0	1	3	28.09.2020	1	0	0	0	0	0
28.09.2020	2	1	52	39	0.75	3	14	0.27	1	26	1	10	1	22	3	2	17	1	NA	28.09.2020	4	0	3	3	0	12.10.2020	1	07.11.2020	11	44	2	1	AB	1	0	01.01.2018	32	1	0	0	0	NA	28.09.2020	1	0	0	1	1	1
28.09.2020	2	1	52	39	0.75	3	14	0.27	1	26	1	10	1	22	3	2	17	1	NA	28.09.2020	4	0	3	3	0	12.10.2020	1	07.11.2020	11	36	2	1	AB	1	0	01.01.2018	32	1	0	0	0	NA	28.09.2020	1	1	0	0	0	2
28.09.2020	2	1	52	39	0.75	3	14	0.27	1	26	1	10	1	22	3	2	17	1	NA	28.09.2020	4	0	3	3	0	12.10.2020	1	07.11.2020	11	9	2	1	AB	1	0	01.01.2018	32	1	0	0	0	NA	28.09.2020	1	1	3	2	1	1
28.09.2020	2	1	52	39	0.75	3	14	0.27	1	26	1	10	1	22	3	2	17	1	NA	28.09.2020	4	0	3	3	0	12.10.2020	1	07.11.2020	11	47	2	1	AB	1	0	01.01.2018	32	1	0	0	0	NA	28.09.2020	1	0	1	2	1	1
28.09.2020	2	1	52	39	0.75	3	14	0.27	1	26	1	10	1	22	3	2	17	1	NA	28.09.2020	4	0	3	3	0	12.10.2020	1	07.11.2020	11	43	2	1	AB	1	0	01.01.2018	32	1	0	0	0	NA	28.09.2020	1	0	1	2	2	1
28.09.2020	2	1	52	39	0.75	3	14	0.27	1	26	1	10	1	22	3	2	17	1	NA	28.09.2020	4	0	3	3	0	12.10.2020	1	07.11.2020	11	19	2	1	AB	1	0	01.01.2018	32	1	0	0	1	1	28.09.2020	1	0	2	1	0	0
28.09.2020	2	1	52	39	0.75	3	14	0.27	1	26	1	10	1	22	3	2	17	1	NA	28.09.2020	4	0	3	3	0	12.10.2020	1	07.11.2020	11	30	2	1	AB	1	0	01.01.2019	20	1	0	0	0	NA	28.09.2020	1	0	2	2	1	1
28.09.2020	2	1	52	39	0.75	3	14	0.27	1	26	1	10	1	22	3	2	17	1	NA	28.09.2020	4	0	3	3	0	12.10.2020	1	07.11.2020	11	21	2	1	AB	1	0	01.01.2019	20	1	0	0	0	NA	28.09.2020	1	0	2	1	2	0
28.09.2020	2	1	52	39	0.75	3	14	0.27	1	26	1	10	1	22	3	2	17	1	NA	28.09.2020	4	0	3	3	0	12.10.2020	1	07.11.2020	11	60	2	1	AB	1	0	03.10.2020	0	3	0	0	1	3	28.09.2020	0	NA	NA	NA	NA	NA
28.09.2020	2	1	52	39	0.75	3	14	0.27	1	26	1	10	1	22	3	2	17	1	NA	28.09.2020	4	0	3	3	0	12.10.2020	1	07.11.2020	11	74	2	1	AB	1	0	03.10.2020	0	3	0	0	0	NA	28.09.2020	0	NA	NA	NA	NA	NA
28.09.2020	2	1	52	39	0.75	3	14	0.27	1	26	1	10	1	22	3	2	17	1	NA	28.09.2020	4	0	3	3	0	12.10.2020	1	07.11.2020	11	67	2	1	AB	1	0	03.10.2020	0	3	0	0	1	3	28.09.2020	0	NA	NA	NA	NA	NA
28.09.2020	2	1	52	39	0.75	3	14	0.27	1	26	1	10	1	22	3	2	17	1	NA	28.09.2020	4	0	3	3	0	12.10.2020	1	07.11.2020	11	65	2	1	AB	1	0	03.10.2020	0	3	0	0	1	3	28.09.2020	0	NA	NA	NA	NA	NA
28.09.2020	2	1	52	39	0.75	3	14	0.27	1	26	1	10	1	22	3	2	17	1	NA	28.09.2020	4	0	3	3	0	12.10.2020	1	07.11.2020	11	57	2	1	AB	1	0	08.10.2020	0	3	0	0	0	NA	28.09.2020	0	NA	NA	NA	NA	NA
28.09.2020	2	1	52	39	0.75	3	14	0.27	1	26	1	10	1	22	3	2	17	1	NA	28.09.2020	4	0	3	3	0	12.10.2020	1	07.11.2020	11	73	2	1	AB	1	0	08.10.2020	0	3	0	0	0	NA	28.09.2020	0	NA	NA	NA	NA	NA
28.09.2020	2	1	52	39	0.75	3	14	0.27	1	26	1	10	1	22	3	2	17	1	NA	28.09.2020	4	0	3	3	0	12.10.2020	1	07.11.2020	11	70	2	1	AB	1	0	08.10.2020	0	3	0	0	0	NA	28.09.2020	0	NA	NA	NA	NA	NA
28.09.2020	2	1	52	39	0.75	3	14	0.27	1	26	1	10	1	22	3	2	17	1	NA	28.09.2020	4	0	3	3	0	12.10.2020	1	07.11.2020	11	66	2	1	AB	1	0	08.10.2020	0	3	0	0	0	NA	28.09.2020	0	NA	NA	NA	NA	NA
28.09.2020	2	1	52	39	0.75	3	14	0.27	1	26	1	10	1	22	3	2	17	1	NA	28.09.2020	4	0	3	3	0	12.10.2020	1	07.11.2020	11	71	2	1	AB	1	0	17.10.2020	0	3	0	0	0	NA	28.09.2020	0	NA	NA	NA	NA	NA
28.09.2020	2	1	52	39	0.75	3	14	0.27	1	26	1	10	1	22	3	2	17	1	NA	28.09.2020	4	0	3	3	0	12.10.2020	1	07.11.2020	11	78	2	1	AB	1	0	17.10.2020	0	3	0	0	0	NA	28.09.2020	0	NA	NA	NA	NA	NA
28.09.2020	2	1	52	39	0.75	3	14	0.27	1	26	1	10	1	22	3	2	17	1	NA	28.09.2020	4	0	3	3	0	12.10.2020	1	07.11.2020	11	68	2	1	AB	1	0	17.10.2020	0	3	0	0	0	NA	28.09.2020	0	NA	NA	NA	NA	NA
28.09.2020	2	1	52	39	0.75	3	14	0.27	1	26	1	10	1	22	3	2	17	1	NA	28.09.2020	4	0	3	3	0	12.10.2020	1	07.11.2020	11	55	2	1	AB	1	0	17.10.2020	0	3	0	0	0	NA	28.09.2020	0	NA	NA	NA	NA	NA
28.09.2020	2	1	52	39	0.75	3	14	0.27	1	26	1	10	1	22	3	2	17	1	NA	28.09.2020	4	0	3	3	0	12.10.2020	1	07.11.2020	11	84	2	1	AB	1	0	17.10.2020	0	3	0	0	0	NA	28.09.2020	0	NA	NA	NA	NA	NA
28.09.2020	2	1	52	39	0.75	3	14	0.27	1	26	1	10	1	22	3	2	17	1	NA	28.09.2020	4	0	3	3	0	12.10.2020	1	07.11.2020	11	59	2	1	AB	1	0	17.10.2020	0	3	0	0	0	NA	28.09.2020	0	NA	NA	NA	NA	NA
28.09.2020	2	1	52	39	0.75	3	14	0.27	1	26	1	10	1	22	3	2	17	1	NA	28.09.2020	4	0	3	3	0	12.10.2020	1	07.11.2020	11	63	2	1	AB	1	0	17.10.2020	0	3	0	0	0	NA	28.09.2020	0	NA	NA	NA	NA	NA
28.09.2020	2	1	52	39	0.75	3	14	0.27	1	26	1	10	1	22	3	2	17	1	NA	28.09.2020	4	0	3	3	0	12.10.2020	1	07.11.2020	11	81	2	1	AB	1	0	17.10.2020	0	3	0	0	0	NA	28.09.2020	0	NA	NA	NA	NA	NA
28.09.2020	2	1	52	39	0.75	3	14	0.27	1	26	1	10	1	22	3	2	17	1	NA	28.09.2020	4	0	3	3	0	12.10.2020	1	07.11.2020	11	86	2	1	AB	1	0	05.11.2020	0	3	0	0	0	NA	28.09.2020	0	NA	NA	NA	NA	NA
28.09.2020	2	1	52	39	0.75	3	14	0.27	1	26	1	10	1	22	3	2	17	1	NA	28.09.2020	4	0	3	3	0	12.10.2020	1	07.11.2020	11	87	2	1	AB	2	0	05.11.2020	0	3	0	0	0	NA	28.09.2020	0	NA	NA	NA	NA	NA
28.09.2020	2	1	52	39	0.75	3	14	0.27	1	26	1	10	1	22	3	2	17	1	NA	28.09.2020	4	0	3	3	0	12.10.2020	1	07.11.2020	11	17	2	1	AB	1	0	01.01.2019	20	1	0	0	0	NA	28.09.2020	1	1	1	1	0	1
28.09.2020	2	1	52	39	0.75	3	14	0.27	1	26	1	10	1	22	3	2	17	1	NA	28.09.2020	4	0	3	3	0	12.10.2020	1	07.11.2020	11	46	2	1	AB	1	0	01.01.2019	20	1	0	0	0	NA	28.09.2020	1	0	3	1	1	1
28.09.2020	2	1	52	39	0.75	3	14	0.27	1	26	1	10	1	22	3	2	17	1	NA	28.09.2020	4	0	3	3	0	12.10.2020	1	07.11.2020	11	16	2	1	AB	1	0	01.01.2019	20	1	1	0	0	NA	28.09.2020	1	1	2	2	3	2
28.09.2020	2	1	52	39	0.75	3	14	0.27	1	26	1	10	1	22	3	2	17	1	NA	28.09.2020	4	0	3	3	0	12.10.2020	1	07.11.2020	11	52	2	1	AB	1	0	01.01.2019	20	1	0	0	0	NA	28.09.2020	1	0	1	1	1	1
28.09.2020	2	1	52	39	0.75	3	14	0.27	1	26	1	10	1	22	3	2	17	1	NA	28.09.2020	4	0	3	3	0	12.10.2020	1	07.11.2020	11	10	2	1	AB	1	0	01.01.2019	20	1	0	0	0	NA	28.09.2020	1	1	2	2	2	2
28.09.2020	2	1	52	39	0.75	3	14	0.27	1	26	1	10	1	22	3	2	17	1	NA	28.09.2020	4	0	3	3	0	12.10.2020	1	07.11.2020	11	18	2	1	AB	1	0	01.01.2019	20	1	1	0	0	NA	28.09.2020	1	0	2	2	1	2
28.09.2020	2	1	52	39	0.75	3	14	0.27	1	26	1	10	1	22	3	2	17	1	NA	28.09.2020	4	0	3	3	0	12.10.2020	1	07.11.2020	11	15	2	1	AB	1	0	01.01.2019	20	1	0	0	0	NA	28.09.2020	1	0	0	0	1	1
28.09.2020	2	1	52	39	0.75	3	14	0.27	1	26	1	10	1	22	3	2	17	1	NA	28.09.2020	4	0	3	3	0	12.10.2020	1	07.11.2020	11	22	2	1	AB	2	0	01.01.2019	20	4	0	0	1	3	28.09.2020	1	0	2	0	1	2
28.09.2020	2	1	52	39	0.75	3	14	0.27	1	26	1	10	1	22	3	2	17	1	NA	28.09.2020	4	0	3	3	0	12.10.2020	1	07.11.2020	11	11	2	1	AB	1	0	01.01.2020	8	2	0	0	0	NA	28.09.2020	1	0	3	1	1	1
28.09.2020	2	1	52	39	0.75	3	14	0.27	1	26	1	10	1	22	3	2	17	1	NA	28.09.2020	4	0	3	3	0	12.10.2020	1	07.11.2020	11	26	2	1	AB	1	0	01.01.2018	32	1	0	0	0	NA	28.09.2020	1	0	1	2	2	1
28.09.2020	2	1	52	39	0.75	3	14	0.27	1	26	1	10	1	22	3	2	17	1	NA	28.09.2020	4	0	3	3	0	12.10.2020	1	07.11.2020	11	33	2	1	AB	1	0	01.01.2018	32	1	1	0	1	2	28.09.2020	1	1	0	0	1	0
28.09.2020	2	1	52	39	0.75	3	14	0.27	1	26	1	10	1	22	3	2	17	1	NA	28.09.2020	4	0	3	3	0	12.10.2020	1	07.11.2020	11	51	2	1	AB	1	0	01.01.2018	32	1	0	0	0	NA	28.09.2020	1	1	1	1	2	1
28.09.2020	2	1	52	39	0.75	3	14	0.27	1	26	1	10	1	22	3	2	17	1	NA	28.09.2020	4	0	3	3	0	12.10.2020	1	07.11.2020	11	20	2	1	AB	1	0	01.01.2018	32	1	0	0	1	3	28.09.2020	1	0	1	1	3	1
28.09.2020	2	1	52	39	0.75	3	14	0.27	1	26	1	10	1	22	3	2	17	1	NA	28.09.2020	4	0	3	3	0	12.10.2020	1	07.11.2020	11	35	2	1	AB	1	0	01.01.2018	32	1	0	0	1	1	28.09.2020	1	0	2	2	0	0
28.09.2020	2	1	52	39	0.75	3	14	0.27	1	26	1	10	1	22	3	2	17	1	NA	28.09.2020	4	0	3	3	0	12.10.2020	1	07.11.2020	11	31	2	1	AB	1	0	01.01.2018	32	1	0	0	0	NA	28.09.2020	1	0	2	1	1	2
28.09.2020	2	1	52	39	0.75	3	14	0.27	1	26	1	10	1	22	3	2	17	1	NA	28.09.2020	4	0	3	3	0	12.10.2020	1	07.11.2020	11	3	2	1	AB	1	0	01.01.2018	32	1	0	0	1	3	28.09.2020	1	1	1	1	0	1
28.09.2020	2	1	52	39	0.75	3	14	0.27	1	26	1	10	1	22	3	2	17	1	NA	28.09.2020	4	0	3	3	0	12.10.2020	1	07.11.2020	11	34	2	1	AB	1	0	01.01.2020	8	2	0	0	1	3	28.09.2020	1	1	0	0	0	2
28.09.2020	2	1	52	39	0.75	3	14	0.27	1	26	1	10	1	22	3	2	17	1	NA	28.09.2020	4	0	3	3	0	12.10.2020	1	07.11.2020	11	25	2	1	AB	2	0	11.04.2020	5	3	0	0	1	3	28.09.2020	1	0	0	0	1	3
28.09.2020	2	1	52	39	0.75	3	14	0.27	1	26	1	10	1	22	3	2	17	1	NA	28.09.2020	4	0	3	3	0	12.10.2020	1	07.11.2020	11	23	2	1	AB	2	0	11.04.2020	5	3	0	0	1	3	28.09.2020	1	1	1	2	4	4
28.09.2020	2	1	52	39	0.75	3	14	0.27	1	26	1	10	1	22	3	2	17	1	NA	28.09.2020	4	0	3	3	0	12.10.2020	1	07.11.2020	11	2	2	1	AB	2	0	26.09.2020	0	3	0	0	1	3	28.09.2020	1	0	0	0	0	0
28.09.2020	2	1	52	39	0.75	3	14	0.27	1	26	1	10	1	22	3	2	17	1	NA	28.09.2020	4	0	3	3	0	12.10.2020	1	07.11.2020	11	1	2	1	AB	1	0	26.09.2020	0	3	0	0	1	3	28.09.2020	1	0	0	0	0	0
28.09.2020	2	1	52	39	0.75	3	14	0.27	1	26	1	10	1	22	3	2	17	1	NA	28.09.2020	4	0	3	3	0	12.10.2020	1	07.11.2020	11	7	2	1	AB	2	0	26.09.2020	0	3	0	0	0	NA	28.09.2020	1	0	0	0	2	0
28.09.2020	2	1	52	39	0.75	3	14	0.27	1	26	1	10	1	22	3	2	17	1	NA	28.09.2020	4	0	3	3	0	12.10.2020	1	07.11.2020	11	6	2	1	AB	2	0	26.09.2020	0	3	0	0	0	NA	28.09.2020	1	0	0	0	2	0
28.09.2020	2	1	52	39	0.75	3	14	0.27	1	26	1	10	1	22	3	2	17	1	NA	28.09.2020	4	0	3	3	0	12.10.2020	1	07.11.2020	11	4	2	1	AB	1	0	26.09.2020	0	3	0	0	0	NA	28.09.2020	1	0	0	0	0	0
28.09.2020	2	1	52	39	0.75	3	14	0.27	1	26	1	10	1	22	3	2	17	1	NA	28.09.2020	4	0	3	3	0	12.10.2020	1	07.11.2020	11	28	2	1	AB	2	0	01.01.2018	32	4	0	0	1	1	28.09.2020	1	0	2	1	2	2
28.09.2020	2	1	52	39	0.75	3	14	0.27	1	26	1	10	1	22	3	2	17	1	NA	28.09.2020	4	0	3	3	0	12.10.2020	1	07.11.2020	11	72	2	1	AB	2	0	03.10.2020	0	3	0	0	0	NA	28.09.2020	0	NA	NA	NA	NA	NA
28.09.2020	2	1	52	39	0.75	3	14	0.27	1	26	1	10	1	22	3	2	17	1	NA	28.09.2020	4	0	3	3	0	12.10.2020	1	07.11.2020	11	62	2	1	AB	2	0	03.10.2020	0	3	0	0	1	3	28.09.2020	0	NA	NA	NA	NA	NA
28.09.2020	2	1	52	39	0.75	3	14	0.27	1	26	1	10	1	22	3	2	17	1	NA	28.09.2020	4	0	3	3	0	12.10.2020	1	07.11.2020	11	61	2	1	AB	2	0	03.10.2020	0	3	0	0	0	NA	28.09.2020	0	NA	NA	NA	NA	NA
28.09.2020	2	1	52	39	0.75	3	14	0.27	1	26	1	10	1	22	3	2	17	1	NA	28.09.2020	4	0	3	3	0	12.10.2020	1	07.11.2020	11	75	2	1	AB	2	0	03.10.2020	0	3	0	0	1	3	28.09.2020	0	NA	NA	NA	NA	NA
28.09.2020	2	1	52	39	0.75	3	14	0.27	1	26	1	10	1	22	3	2	17	1	NA	28.09.2020	4	0	3	3	0	12.10.2020	1	07.11.2020	11	58	2	1	AB	2	0	08.10.2020	0	3	0	0	0	NA	28.09.2020	0	NA	NA	NA	NA	NA
28.09.2020	2	1	52	39	0.75	3	14	0.27	1	26	1	10	1	22	3	2	17	1	NA	28.09.2020	4	0	3	3	0	12.10.2020	1	07.11.2020	11	56	2	1	AB	2	0	08.10.2020	0	3	0	0	1	3	28.09.2020	0	NA	NA	NA	NA	NA
28.09.2020	2	1	52	39	0.75	3	14	0.27	1	26	1	10	1	22	3	2	17	1	NA	28.09.2020	4	0	3	3	0	12.10.2020	1	07.11.2020	11	80	2	1	AB	2	0	17.10.2020	0	3	0	0	0	NA	28.09.2020	0	NA	NA	NA	NA	NA
28.09.2020	2	1	52	39	0.75	3	14	0.27	1	26	1	10	1	22	3	2	17	1	NA	28.09.2020	4	0	3	3	0	12.10.2020	1	07.11.2020	11	64	2	1	AB	2	0	17.10.2020	0	3	0	0	0	NA	28.09.2020	0	NA	NA	NA	NA	NA
28.09.2020	2	1	52	39	0.75	3	14	0.27	1	26	1	10	1	22	3	2	17	1	NA	28.09.2020	4	0	3	3	0	12.10.2020	1	07.11.2020	11	79	2	1	AB	2	0	17.10.2020	0	3	0	0	0	NA	28.09.2020	0	NA	NA	NA	NA	NA
28.09.2020	2	1	52	39	0.75	3	14	0.27	1	26	1	10	1	22	3	2	17	1	NA	28.09.2020	4	0	3	3	0	12.10.2020	1	07.11.2020	11	85	2	1	AB	2	0	17.10.2020	0	3	0	0	0	NA	28.09.2020	0	NA	NA	NA	NA	NA
28.09.2020	2	1	52	39	0.75	3	14	0.27	1	26	1	10	1	22	3	2	17	1	NA	28.09.2020	4	0	3	3	0	12.10.2020	1	07.11.2020	11	69	2	1	AB	2	0	17.10.2020	0	3	0	0	0	NA	28.09.2020	0	NA	NA	NA	NA	NA
28.09.2020	2	1	52	39	0.75	3	14	0.27	1	26	1	10	1	22	3	2	17	1	NA	28.09.2020	4	0	3	3	0	12.10.2020	1	07.11.2020	11	77	2	1	AB	2	0	17.10.2020	0	3	0	0	0	NA	28.09.2020	0	NA	NA	NA	NA	NA
28.09.2020	2	1	52	39	0.75	3	14	0.27	1	26	1	10	1	22	3	2	17	1	NA	28.09.2020	4	0	3	3	0	12.10.2020	1	07.11.2020	11	83	2	1	AB	2	0	17.10.2020	0	3	0	0	0	NA	28.09.2020	0	NA	NA	NA	NA	NA
28.09.2020	2	1	52	39	0.75	3	14	0.27	1	26	1	10	1	22	3	2	17	1	NA	28.09.2020	4	0	3	3	0	12.10.2020	1	07.11.2020	11	76	2	1	AB	2	0	17.10.2020	0	3	0	0	0	NA	28.09.2020	0	NA	NA	NA	NA	NA
28.09.2020	2	1	52	39	0.75	3	14	0.27	1	26	1	10	1	22	3	2	17	1	NA	28.09.2020	4	0	3	3	0	12.10.2020	1	07.11.2020	11	82	2	1	AB	2	0	17.10.2020	0	3	0	0	0	NA	28.09.2020	0	NA	NA	NA	NA	NA
28.09.2020	2	1	52	39	0.75	3	14	0.27	1	26	1	10	1	22	3	2	17	1	NA	28.09.2020	4	0	3	3	0	12.10.2020	1	07.11.2020	11	53	2	1	AB	2	0	18.10.2020	0	3	0	0	0	NA	28.09.2020	0	NA	NA	NA	NA	NA
28.09.2020	2	1	52	39	0.75	3	14	0.27	1	26	1	10	1	22	3	2	17	1	NA	28.09.2020	4	0	3	3	0	12.10.2020	1	07.11.2020	11	54	2	1	AB	2	0	18.10.2020	0	3	0	0	0	NA	28.09.2020	0	NA	NA	NA	NA	NA
28.09.2020	2	1	52	39	0.75	3	14	0.27	1	26	1	10	1	22	3	2	17	1	NA	28.09.2020	4	0	3	3	0	12.10.2020	1	07.11.2020	11	88	2	1	AB	2	0	05.11.2020	0	3	0	0	0	NA	28.09.2020	0	NA	NA	NA	NA	NA
23.10.2020	4	1	14	13	0.93	3	10	0.71	3	1	1	11	1	0	0	0	0	0	0	23.10.2020	4	1	3	1	0	06.11.2020	0	7.12.2020	12	3	4	1	AB	1	0	01.04.2015	66	1	1	0	0	NA	23.10.2020	1	1	4	4	4	5
23.10.2020	4	1	14	13	0.93	3	10	0.71	3	1	1	11	1	0	0	0	0	0	0	23.10.2020	4	1	3	1	0	06.11.2020	0	7.12.2020	12	11	4	1	AB	1	0	01.04.2016	54	1	1	0	0	NA	23.10.2020	1	0	3	2	2	2
23.10.2020	4	1	14	13	0.93	3	10	0.71	3	1	1	11	1	0	0	0	0	0	0	23.10.2020	4	1	3	1	0	06.11.2020	0	7.12.2020	12	10	4	1	AB	1	0	01.04.2016	54	1	0	0	0	NA	23.10.2020	1	1	3	4	2	2
23.10.2020	4	1	14	13	0.93	3	10	0.71	3	1	1	11	1	0	0	0	0	0	0	23.10.2020	4	1	3	1	0	06.11.2020	0	7.12.2020	12	5	4	1	AB	1	0	01.04.2016	54	1	1	0	0	NA	23.10.2020	1	1	2	4	3	2
23.10.2020	4	1	14	13	0.93	3	10	0.71	3	1	1	11	1	0	0	0	0	0	0	23.10.2020	4	1	3	1	0	06.11.2020	0	7.12.2020	12	2	4	1	AB	1	0	01.04.2016	54	1	1	0	0	NA	23.10.2020	1	0	2	2	3	2
23.10.2020	4	1	14	13	0.93	3	10	0.71	3	1	1	11	1	0	0	0	0	0	0	23.10.2020	4	1	3	1	0	06.11.2020	0	7.12.2020	12	1	4	1	AB	1	0	01.04.2016	54	1	1	0	0	NA	23.10.2020	1	1	2	4	3	3
23.10.2020	4	1	14	13	0.93	3	10	0.71	3	1	1	11	1	0	0	0	0	0	0	23.10.2020	4	1	3	1	0	06.11.2020	0	7.12.2020	12	9	4	1	AB	2	0	01.04.2019	18	4	1	0	0	NA	23.10.2020	1	0	2	2	3	3
23.10.2020	4	1	14	13	0.93	3	10	0.71	3	1	1	11	1	0	0	0	0	0	0	23.10.2020	4	1	3	1	0	06.11.2020	0	7.12.2020	12	8	4	1	AB	1	0	01.04.2017	42	1	1	0	0	NA	23.10.2020	1	1	4	3	2	2
23.10.2020	4	1	14	13	0.93	3	10	0.71	3	1	1	11	1	0	0	0	0	0	0	23.10.2020	4	1	3	1	0	06.11.2020	0	7.12.2020	12	4	4	1	AB	1	0	01.04.2017	42	1	1	0	0	NA	23.10.2020	1	1	2	2	2	2
23.10.2020	4	1	14	13	0.93	3	10	0.71	3	1	1	11	1	0	0	0	0	0	0	23.10.2020	4	1	3	1	0	06.11.2020	0	7.12.2020	12	7	4	1	AB	1	0	01.04.2017	42	1	0	0	0	NA	23.10.2020	1	0	2	2	2	2
23.10.2020	4	1	14	13	0.93	3	10	0.71	3	1	1	11	1	0	0	0	0	0	0	23.10.2020	4	1	3	1	0	06.11.2020	0	7.12.2020	12	14	4	1	AB	1	0	01.04.2017	42	1	0	0	0	NA	23.10.2020	1	0	3	3	2	2
23.10.2020	4	1	14	13	0.93	3	10	0.71	3	1	1	11	1	0	0	0	0	0	0	23.10.2020	4	1	3	1	0	06.11.2020	0	7.12.2020	12	6	4	1	AB	1	0	01.04.2017	42	1	1	0	0	NA	23.10.2020	1	0	3	3	2	2
23.10.2020	4	1	14	13	0.93	3	10	0.71	3	1	1	11	1	0	0	0	0	0	0	23.10.2020	4	1	3	1	0	06.11.2020	0	7.12.2020	12	13	4	1	AB	2	0	15.10.2020	0	3	0	0	0	NA	23.10.2020	1	0	2	2	2	2
23.10.2020	4	1	14	13	0.93	3	10	0.71	3	1	1	11	1	0	0	0	0	0	0	23.10.2020	4	1	3	1	0	06.11.2020	0	7.12.2020	12	12	4	1	AB	2	0	15.10.2020	0	3	0	0	0	NA	23.10.2020	1	0	1	1	1	1
23.10.2020	4	1	14	13	0.93	3	10	0.71	3	1	1	11	1	0	0	0	0	0	0	23.10.2020	4	1	3	1	0	06.11.2020	0	7.12.2020	12	15	4	1	AB	1	0	02.11.2020	0	3	0	0	0	NA	23.10.2020	0	NA	NA	NA	NA	NA
15.11.2020	5	1	22	15	0.68	3	10	0.45	3	0	0	9	1	0	0	0	0	0	1	19.11.2020	4	1	3	1	1	04.12.2020	1	29.12.2020	10	3	5	1	AB	1	0	01.01.2017	46	1	1	0	0	NA	19.11.2020	1	1	3	3	2	4
15.11.2020	5	1	22	15	0.68	3	10	0.45	3	0	0	9	1	0	0	0	0	0	1	19.11.2020	4	1	3	1	1	04.12.2020	1	29.12.2020	10	7	5	1	AB	1	0	01.01.2015	70	1	1	0	0	NA	19.11.2020	1	0	0	2	2	2
15.11.2020	5	1	22	15	0.68	3	10	0.45	3	0	0	9	1	0	0	0	0	0	1	19.11.2020	4	1	3	1	1	04.12.2020	1	29.12.2020	10	1	5	1	AB	1	0	22.02.2012	104	1	1	0	0	NA	19.11.2020	1	0	1	1	1	1
15.11.2020	5	1	22	15	0.68	3	10	0.45	3	0	0	9	1	0	0	0	0	0	1	19.11.2020	4	1	3	1	1	04.12.2020	1	29.12.2020	10	21	5	1	AB	2	0	01.09.2016	50	4	0	0	0	NA	19.11.2020	1	1	0	4	1	0
15.11.2020	5	1	22	15	0.68	3	10	0.45	3	0	0	9	1	0	0	0	0	0	1	19.11.2020	4	1	3	1	1	04.12.2020	1	29.12.2020	10	11	5	1	AB	1	0	15.02.2015	69	1	0	0	0	NA	19.11.2020	1	0	0	3	1	1
15.11.2020	5	1	22	15	0.68	3	10	0.45	3	0	0	9	1	0	0	0	0	0	1	19.11.2020	4	1	3	1	1	04.12.2020	1	29.12.2020	10	15	5	1	AB	1	0	31.03.2015	67	1	0	0	0	NA	19.11.2020	1	0	2	2	0	1
15.11.2020	5	1	22	15	0.68	3	10	0.45	3	0	0	9	1	0	0	0	0	0	1	19.11.2020	4	1	3	1	1	04.12.2020	1	29.12.2020	10	5	5	1	AB	1	0	06.10.2014	73	1	0	0	0	NA	19.11.2020	1	0	0	0	1	4
15.11.2020	5	1	22	15	0.68	3	10	0.45	3	0	0	9	1	0	0	0	0	0	1	19.11.2020	4	1	3	1	1	04.12.2020	1	29.12.2020	10	4	5	1	AB	1	0	15.10.2014	73	1	0	0	0	NA	19.11.2020	1	0	2	2	2	2
15.11.2020	5	1	22	15	0.68	3	10	0.45	3	0	0	9	1	0	0	0	0	0	1	19.11.2020	4	1	3	1	1	04.12.2020	1	29.12.2020	10	9	5	1	AB	1	0	01.03.2016	56	1	1	0	0	NA	19.11.2020	1	1	4	3	0	0
15.11.2020	5	1	22	15	0.68	3	10	0.45	3	0	0	9	1	0	0	0	0	0	1	19.11.2020	4	1	3	1	1	04.12.2020	1	29.12.2020	10	13	5	1	AB	1	0	01.01.2015	70	1	0	0	0	NA	19.11.2020	1	1	0	3	0	2
15.11.2020	5	1	22	15	0.68	3	10	0.45	3	0	0	9	1	0	0	0	0	0	1	19.11.2020	4	1	3	1	1	04.12.2020	1	29.12.2020	10	16	5	1	AB	1	0	19.08.2017	39	1	1	0	0	NA	19.11.2020	1	0	0	0	1	1
15.11.2020	5	1	22	15	0.68	3	10	0.45	3	0	0	9	1	0	0	0	0	0	1	19.11.2020	4	1	3	1	1	04.12.2020	1	29.12.2020	10	10	5	1	AB	1	0	14.10.2018	25	1	1	0	0	NA	19.11.2020	1	0	0	0	1	1
15.11.2020	5	1	22	15	0.68	3	10	0.45	3	0	0	9	1	0	0	0	0	0	1	19.11.2020	4	1	3	1	1	04.12.2020	1	29.12.2020	10	6	5	1	AB	1	0	14.10.2018	25	1	1	0	0	NA	19.11.2020	1	0	0	0	0	0
15.11.2020	5	1	22	15	0.68	3	10	0.45	3	0	0	9	1	0	0	0	0	0	1	19.11.2020	4	1	3	1	1	04.12.2020	1	29.12.2020	10	2	5	1	AB	1	0	05.01.2019	22	1	0	0	0	NA	19.11.2020	1	0	0	0	2	1
15.11.2020	5	1	22	15	0.68	3	10	0.45	3	0	0	9	1	0	0	0	0	0	1	19.11.2020	4	1	3	1	1	04.12.2020	1	29.12.2020	10	17	5	1	AB	1	0	01.10.2018	25	1	0	0	0	NA	19.11.2020	1	0	2	0	0	0
15.11.2020	5	1	22	15	0.68	3	10	0.45	3	0	0	9	1	0	0	0	0	0	1	19.11.2020	4	1	3	1	1	04.12.2020	1	29.12.2020	10	8	5	1	AB	1	0	01.10.2018	25	1	0	0	0	NA	19.11.2020	1	0	0	4	0	0
15.11.2020	5	1	22	15	0.68	3	10	0.45	3	0	0	9	1	0	0	0	0	0	1	19.11.2020	4	1	3	1	1	04.12.2020	1	29.12.2020	10	23	5	1	AB	2	0	07.02.2020	9	2	0	0	0	NA	19.11.2020	0	NA	NA	NA	NA	NA
15.11.2020	5	1	22	15	0.68	3	10	0.45	3	0	0	9	1	0	0	0	0	0	1	19.11.2020	4	1	3	1	1	04.12.2020	1	29.12.2020	10	19	5	1	AB	1	0	10.03.2020	8	2	0	0	0	NA	19.11.2020	1	1	4	5	0	0
15.11.2020	5	1	22	15	0.68	3	10	0.45	3	0	0	9	1	0	0	0	0	0	1	19.11.2020	4	1	3	1	1	04.12.2020	1	29.12.2020	10	20	5	1	AB	1	0	09.03.2020	8	2	0	0	0	NA	19.11.2020	1	1	3	4	1	1
15.11.2020	5	1	22	15	0.68	3	10	0.45	3	0	0	9	1	0	0	0	0	0	1	19.11.2020	4	1	3	1	1	04.12.2020	1	29.12.2020	10	12	5	1	AB	2	0	10.10.2020	1	3	0	0	0	NA	19.11.2020	1	0	0	0	0	0
15.11.2020	5	1	22	15	0.68	3	10	0.45	3	0	0	9	1	0	0	0	0	0	1	19.11.2020	4	1	3	1	1	04.12.2020	1	29.12.2020	10	14	5	1	AB	2	0	10.10.2020	1	3	0	0	0	NA	19.11.2020	1	1	0	0	0	0
15.11.2020	5	1	22	15	0.68	3	10	0.45	3	0	0	9	1	0	0	0	0	0	1	19.11.2020	4	1	3	1	1	04.12.2020	1	29.12.2020	10	18	5	1	AB	2	0	21.09.2020	1	3	0	0	0	NA	19.11.2020	1	1	0	4	0	4
15.11.2020	5	1	22	15	0.68	3	10	0.45	3	0	0	9	1	0	0	0	0	0	1	19.11.2020	4	1	3	1	1	04.12.2020	1	29.12.2020	10	22	5	1	AB	2	0	04.10.2020	1	3	0	0	0	NA	19.11.2020	1	0	0	0	0	0
08.12.2020	6	0	21	9	0.43	2	6	0.29	2	0	0	9	1	0	0	0	0	0	0	08.12.2020	4	1	5	1	1	23.12.2020	1	16.01.2021	10	2	6	0	NAB	1	0	12.04.2016	55	1	1	0	0	NA	08.12.2020	1	0	0	4	0	0
08.12.2020	6	0	21	9	0.43	2	6	0.29	2	0	0	9	1	0	0	0	0	0	0	08.12.2020	4	1	5	1	1	23.12.2020	1	16.01.2021	10	7	6	0	NAB	1	0	01.04.2016	56	1	0	0	0	NA	08.12.2020	1	1	0	0	4	0
08.12.2020	6	0	21	9	0.43	2	6	0.29	2	0	0	9	1	0	0	0	0	0	0	08.12.2020	4	1	5	1	1	23.12.2020	1	16.01.2021	10	19	6	0	NAB	1	0	12.04.2016	55	1	0	0	0	NA	08.12.2020	1	1	4	0	0	0
08.12.2020	6	0	21	9	0.43	2	6	0.29	2	0	0	9	1	0	0	0	0	0	0	08.12.2020	4	1	5	1	1	23.12.2020	1	16.01.2021	10	16	6	0	NAB	1	0	10.04.2016	55	1	1	0	0	NA	08.12.2020	1	1	0	0	4	4
08.12.2020	6	0	21	9	0.43	2	6	0.29	2	0	0	9	1	0	0	0	0	0	0	08.12.2020	4	1	5	1	1	23.12.2020	1	16.01.2021	10	8	6	0	NAB	1	0	15.03.2017	44	1	1	0	0	NA	08.12.2020	1	0	0	0	1	2
08.12.2020	6	0	21	9	0.43	2	6	0.29	2	0	0	9	1	0	0	0	0	0	0	08.12.2020	4	1	5	1	1	23.12.2020	1	16.01.2021	10	3	6	0	NAB	1	0	15.04.2016	55	1	0	0	0	NA	08.12.2020	1	0	0	0	3	4
08.12.2020	6	0	21	9	0.43	2	6	0.29	2	0	0	9	1	0	0	0	0	0	0	08.12.2020	4	1	5	1	1	23.12.2020	1	16.01.2021	10	5	6	0	NAB	1	0	01.02.2019	22	1	1	0	0	NA	08.12.2020	1	0	0	0	0	0
08.12.2020	6	0	21	9	0.43	2	6	0.29	2	0	0	9	1	0	0	0	0	0	0	08.12.2020	4	1	5	1	1	23.12.2020	1	16.01.2021	10	20	6	0	NAB	1	0	10.12.2019	11	2	0	0	0	NA	08.12.2020	1	0	0	0	0	0
08.12.2020	6	0	21	9	0.43	2	6	0.29	2	0	0	9	1	0	0	0	0	0	0	08.12.2020	4	1	5	1	1	23.12.2020	1	16.01.2021	10	17	6	0	NAB	1	0	29.09.2020	2	3	0	0	0	NA	08.12.2020	1	0	0	0	0	0
08.12.2020	6	0	21	9	0.43	2	6	0.29	2	0	0	9	1	0	0	0	0	0	0	08.12.2020	4	1	5	1	1	23.12.2020	1	16.01.2021	10	10	6	0	NAB	2	0	29.09.2020	2	3	0	0	0	NA	08.12.2020	1	0	0	0	0	0
08.12.2020	6	0	21	9	0.43	2	6	0.29	2	0	0	9	1	0	0	0	0	0	0	08.12.2020	4	1	5	1	1	23.12.2020	1	16.01.2021	10	9	6	0	NAB	1	0	10.02.2019	21	1	0	0	0	NA	08.12.2020	1	0	3	0	0	0
08.12.2020	6	0	21	9	0.43	2	6	0.29	2	0	0	9	1	0	0	0	0	0	0	08.12.2020	4	1	5	1	1	23.12.2020	1	16.01.2021	10	14	6	0	NAB	1	0	02.10.2020	2	3	0	0	0	NA	08.12.2020	1	0	0	0	0	0
08.12.2020	6	0	21	9	0.43	2	6	0.29	2	0	0	9	1	0	0	0	0	0	0	08.12.2020	4	1	5	1	1	23.12.2020	1	16.01.2021	10	18	6	0	NAB	2	0	15.10.2020	1	3	0	0	0	NA	08.12.2020	1	0	0	0	0	0
08.12.2020	6	0	21	9	0.43	2	6	0.29	2	0	0	9	1	0	0	0	0	0	0	08.12.2020	4	1	5	1	1	23.12.2020	1	16.01.2021	10	13	6	0	NAB	2	0	15.10.2020	1	3	0	0	0	NA	08.12.2020	1	0	0	0	0	0
08.12.2020	6	0	21	9	0.43	2	6	0.29	2	0	0	9	1	0	0	0	0	0	0	08.12.2020	4	1	5	1	1	23.12.2020	1	16.01.2021	10	15	6	0	NAB	1	0	16.10.2020	1	3	0	0	0	NA	08.12.2020	1	0	0	0	0	0
08.12.2020	6	0	21	9	0.43	2	6	0.29	2	0	0	9	1	0	0	0	0	0	0	08.12.2020	4	1	5	1	1	23.12.2020	1	16.01.2021	10	11	6	0	NAB	1	0	15.10.2020	1	3	0	0	0	NA	08.12.2020	1	0	0	0	0	0
08.12.2020	6	0	21	9	0.43	2	6	0.29	2	0	0	9	1	0	0	0	0	0	0	08.12.2020	4	1	5	1	1	23.12.2020	1	16.01.2021	10	12	6	0	NAB	1	0	15.10.2020	1	3	0	0	0	NA	08.12.2020	1	0	0	0	0	0
08.12.2020	6	0	21	9	0.43	2	6	0.29	2	0	0	9	1	0	0	0	0	0	0	08.12.2020	4	1	5	1	1	23.12.2020	1	16.01.2021	10	21	6	0	NAB	2	0	25.09.2019	14	4	1	0	0	NA	08.12.2020	1	0	0	0	0	0
08.12.2020	6	0	21	9	0.43	2	6	0.29	2	0	0	9	1	0	0	0	0	0	0	08.12.2020	1	1	5	1	1	23.12.2020	1	16.01.2021	10	1	6	0	NAB	1	0	30.09.2020	2	3	0	0	0	NA	08.12.2020	1	0	0	0	0	0
08.12.2020	6	0	21	9	0.43	2	6	0.29	2	0	0	9	1	0	0	0	0	0	0	08.12.2020	4	1	5	1	1	23.12.2020	1	16.01.2021	10	6	6	0	NAB	1	0	01.01.2020	11	2	1	0	0	NA	08.12.2020	1	0	0	0	2	2
08.12.2020	6	0	21	9	0.43	2	6	0.29	2	0	0	9	1	0	0	0	0	0	0	08.12.2020	4	1	5	1	1	23.12.2020	1	16.01.2021	10	4	6	0	NAB	1	0	01.01.2020	11	2	1	0	0	NA	08.12.2020	1	0	1	1	2	2
07.01.2021	7	1	43	34	0.79	3	22	0.51	3	4	1	14	0	7	2	0	5	1	1	07.01.2021	1	0	5	1	1	21.01.2021	1	12.03.2021	15	26	7	1	AB	1	0	01.01.2017	48	1	0	0	1	3	07.01.2021	1	0	2	2	1	0
07.01.2021	7	1	43	34	0.79	3	22	0.51	3	4	1	14	0	7	2	0	5	1	1	07.01.2021	1	0	5	1	1	21.01.2021	1	12.03.2021	15	9	7	1	AB	1	0	01.01.2017	48	1	1	0	0	NA	07.01.2021	1	0	0	0	1	3
07.01.2021	7	1	43	34	0.79	3	22	0.51	3	4	1	14	0	7	2	0	5	1	1	07.01.2021	1	0	5	1	1	21.01.2021	1	12.03.2021	15	15	7	1	AB	1	0	01.01.2017	48	1	0	0	1	3	07.01.2021	1	0	2	1	0	0
07.01.2021	7	1	43	34	0.79	3	22	0.51	3	4	1	14	0	7	2	0	5	1	1	07.01.2021	1	0	5	1	1	21.01.2021	1	12.03.2021	15	7	7	1	AB	1	0	01.01.2017	48	1	0	0	0	NA	07.01.2021	1	0	2	2	2	2
07.01.2021	7	1	43	34	0.79	3	22	0.51	3	4	1	14	0	7	2	0	5	1	1	07.01.2021	1	0	5	1	1	21.01.2021	1	12.03.2021	15	37	7	1	AB	1	0	01.01.2017	48	1	0	0	0	NA	07.01.2021	1	0	3	3	0	0
07.01.2021	7	1	43	34	0.79	3	22	0.51	3	4	1	14	0	7	2	0	5	1	1	07.01.2021	1	0	5	1	1	21.01.2021	1	12.03.2021	15	14	7	1	AB	1	0	01.01.2017	48	1	1	0	1	3	07.01.2021	1	0	1	1	2	1
07.01.2021	7	1	43	34	0.79	3	22	0.51	3	4	1	14	0	7	2	0	5	1	1	07.01.2021	1	0	5	1	1	21.01.2021	1	12.03.2021	15	21	7	1	AB	1	0	01.01.2017	48	1	1	0	0	NA	07.01.2021	1	0	2	1	2	2
07.01.2021	7	1	43	34	0.79	3	22	0.51	3	4	1	14	0	7	2	0	5	1	1	07.01.2021	1	0	5	1	1	21.01.2021	1	12.03.2021	15	4	7	1	AB	1	0	01.01.2017	48	1	0	0	0	NA	07.01.2021	1	0	0	0	0	2
07.01.2021	7	1	43	34	0.79	3	22	0.51	3	4	1	14	0	7	2	0	5	1	1	07.01.2021	1	0	5	1	1	21.01.2021	1	12.03.2021	15	12	7	1	AB	1	0	01.01.2017	48	1	0	0	0	NA	07.01.2021	1	0	0	4	1	0
07.01.2021	7	1	43	34	0.79	3	22	0.51	3	4	1	14	0	7	2	0	5	1	1	07.01.2021	1	0	5	1	1	21.01.2021	1	12.03.2021	15	24	7	1	AB	1	0	01.01.2017	48	1	0	0	0	NA	07.01.2021	1	0	3	2	3	4
07.01.2021	7	1	43	34	0.79	3	22	0.51	3	4	1	14	0	7	2	0	5	1	1	07.01.2021	1	0	5	1	1	21.01.2021	1	12.03.2021	15	13	7	1	AB	1	0	01.01.2017	48	1	1	0	0	NA	07.01.2021	1	0	2	3	2	3
07.01.2021	7	1	43	34	0.79	3	22	0.51	3	4	1	14	0	7	2	0	5	1	1	07.01.2021	1	0	5	1	1	21.01.2021	1	12.03.2021	15	23	7	1	AB	2	0	01.01.2017	48	4	1	0	0	NA	07.01.2021	1	1	4	2	2	2
07.01.2021	7	1	43	34	0.79	3	22	0.51	3	4	1	14	0	7	2	0	5	1	1	07.01.2021	1	0	5	1	1	21.01.2021	1	12.03.2021	15	16	7	1	AB	1	0	01.01.2017	48	1	0	0	0	NA	07.01.2021	1	0	1	4	3	3
07.01.2021	7	1	43	34	0.79	3	22	0.51	3	4	1	14	0	7	2	0	5	1	1	07.01.2021	1	0	5	1	1	21.01.2021	1	12.03.2021	15	6	7	1	AB	1	0	01.01.2017	48	1	1	0	0	NA	07.01.2021	1	0	2	1	2	2
07.01.2021	7	1	43	34	0.79	3	22	0.51	3	4	1	14	0	7	2	0	5	1	1	07.01.2021	1	0	5	1	1	21.01.2021	1	12.03.2021	15	3	7	1	AB	1	0	01.01.2017	48	1	0	0	0	NA	07.01.2021	1	1	4	0	0	2
07.01.2021	7	1	43	34	0.79	3	22	0.51	3	4	1	14	0	7	2	0	5	1	1	07.01.2021	1	0	5	1	1	21.01.2021	1	12.03.2021	15	17	7	1	AB	1	0	01.01.2017	48	1	0	0	0	NA	07.01.2021	1	0	0	4	0	0
07.01.2021	7	1	43	34	0.79	3	22	0.51	3	4	1	14	0	7	2	0	5	1	1	07.01.2021	1	0	5	1	1	21.01.2021	1	12.03.2021	15	11	7	1	AB	2	0	01.01.2017	48	4	0	0	1	3	07.01.2021	1	0	1	1	1	1
07.01.2021	7	1	43	34	0.79	3	22	0.51	3	4	1	14	0	7	2	0	5	1	1	07.01.2021	1	0	5	1	1	21.01.2021	1	12.03.2021	15	10	7	1	AB	1	0	01.01.2017	48	1	1	0	0	NA	07.01.2021	1	0	0	2	2	1
07.01.2021	7	1	43	34	0.79	3	22	0.51	3	4	1	14	0	7	2	0	5	1	1	07.01.2021	1	0	5	1	1	21.01.2021	1	12.03.2021	15	1	7	1	AB	1	0	01.01.2017	48	1	1	0	0	NA	07.01.2021	1	0	3	2	0	0
07.01.2021	7	1	43	34	0.79	3	22	0.51	3	4	1	14	0	7	2	0	5	1	1	07.01.2021	1	0	5	1	1	21.01.2021	1	12.03.2021	15	29	7	1	AB	1	0	01.01.2017	48	1	0	0	0	NA	07.01.2021	1	0	3	1	3	4
07.01.2021	7	1	43	34	0.79	3	22	0.51	3	4	1	14	0	7	2	0	5	1	1	07.01.2021	1	0	5	1	1	21.01.2021	1	12.03.2021	15	34	7	1	AB	1	0	01.01.2017	48	1	0	0	0	NA	07.01.2021	1	1	3	3	0	0
07.01.2021	7	1	43	34	0.79	3	22	0.51	3	4	1	14	0	7	2	0	5	1	1	07.01.2021	1	0	5	1	1	21.01.2021	1	12.03.2021	15	2	7	1	AB	1	0	01.01.2017	48	1	1	0	0	NA	07.01.2021	1	0	0	0	0	0
07.01.2021	7	1	43	34	0.79	3	22	0.51	3	4	1	14	0	7	2	0	5	1	1	07.01.2021	1	0	5	1	1	21.01.2021	1	12.03.2021	15	8	7	1	AB	1	0	01.01.2017	48	1	0	0	0	NA	07.01.2021	1	0	2	1	3	0
07.01.2021	7	1	43	34	0.79	3	22	0.51	3	4	1	14	0	7	2	0	5	1	1	07.01.2021	1	0	5	1	1	21.01.2021	1	12.03.2021	15	27	7	1	AB	1	0	01.01.2017	48	1	0	0	0	NA	07.01.2021	1	0	2	1	0	2
07.01.2021	7	1	43	34	0.79	3	22	0.51	3	4	1	14	0	7	2	0	5	1	1	07.01.2021	1	0	5	1	1	21.01.2021	1	12.03.2021	15	33	7	1	AB	1	0	01.01.2017	48	1	0	0	0	NA	07.01.2021	1	0	4	4	3	2
07.01.2021	7	1	43	34	0.79	3	22	0.51	3	4	1	14	0	7	2	0	5	1	1	07.01.2021	1	0	5	1	1	21.01.2021	1	12.03.2021	15	18	7	1	AB	1	0	01.01.2017	48	1	0	0	0	NA	07.01.2021	1	0	0	0	2	1
07.01.2021	7	1	43	34	0.79	3	22	0.51	3	4	1	14	0	7	2	0	5	1	1	07.01.2021	1	0	5	1	1	21.01.2021	1	12.03.2021	15	20	7	1	AB	1	0	01.01.2017	48	1	0	0	0	NA	07.01.2021	1	1	1	3	2	2
07.01.2021	7	1	43	34	0.79	3	22	0.51	3	4	1	14	0	7	2	0	5	1	1	07.01.2021	1	0	5	1	1	21.01.2021	1	12.03.2021	15	22	7	1	AB	1	0	01.01.2017	48	1	0	0	1	1	07.01.2021	1	0	2	2	2	2
07.01.2021	7	1	43	34	0.79	3	22	0.51	3	4	1	14	0	7	2	0	5	1	1	07.01.2021	1	0	5	1	1	21.01.2021	1	12.03.2021	15	31	7	1	AB	1	0	01.01.2017	48	1	0	0	0	NA	07.01.2021	1	0	0	4	0	3
07.01.2021	7	1	43	34	0.79	3	22	0.51	3	4	1	14	0	7	2	0	5	1	1	07.01.2021	1	0	5	1	1	21.01.2021	1	12.03.2021	15	5	7	1	AB	1	0	01.01.2017	48	1	1	0	0	NA	07.01.2021	1	0	3	2	1	0
07.01.2021	7	1	43	34	0.79	3	22	0.51	3	4	1	14	0	7	2	0	5	1	1	07.01.2021	1	0	5	1	1	21.01.2021	1	12.03.2021	15	28	7	1	AB	1	0	01.01.2017	48	1	1	0	0	NA	07.01.2021	1	0	3	4	3	0
07.01.2021	7	1	43	34	0.79	3	22	0.51	3	4	1	14	0	7	2	0	5	1	1	07.01.2021	1	0	5	1	1	21.01.2021	1	12.03.2021	15	25	7	1	AB	1	0	01.01.2017	48	1	0	0	0	NA	07.01.2021	1	0	3	3	4	3
07.01.2021	7	1	43	34	0.79	3	22	0.51	3	4	1	14	0	7	2	0	5	1	1	07.01.2021	1	0	5	1	1	21.01.2021	1	12.03.2021	15	32	7	1	AB	1	0	01.01.2017	48	1	0	0	0	NA	07.01.2021	1	0	4	2	3	4
07.01.2021	7	1	43	34	0.79	3	22	0.51	3	4	1	14	0	7	2	0	5	1	1	07.01.2021	1	0	5	1	1	21.01.2021	1	12.03.2021	15	35	7	1	AB	1	0	01.01.2017	48	1	1	0	0	NA	07.01.2021	1	0	3	3	0	2
07.01.2021	7	1	43	34	0.79	3	22	0.51	3	4	1	14	0	7	2	0	5	1	1	07.01.2021	1	0	5	1	1	21.01.2021	1	12.03.2021	15	30	7	1	AB	1	0	01.01.2017	48	1	0	0	1	1	07.01.2021	1	0	2	2	2	1
07.01.2021	7	1	43	34	0.79	3	22	0.51	3	4	1	14	0	7	2	0	5	1	1	07.01.2021	1	0	5	1	1	21.01.2021	1	12.03.2021	15	19	7	1	AB	1	0	01.01.2017	48	1	0	0	0	NA	07.01.2021	1	0	1	3	0	0
07.01.2021	7	1	43	34	0.79	3	22	0.51	3	4	1	14	0	7	2	0	5	1	1	07.01.2021	1	0	5	1	1	21.01.2021	1	12.03.2021	15	36	7	1	AB	1	0	01.01.2017	48	1	1	0	0	NA	07.01.2021	1	0	1	1	1	1
07.01.2021	7	1	43	34	0.79	3	22	0.51	3	4	1	14	0	7	2	0	5	1	1	07.01.2021	1	0	5	1	1	21.01.2021	1	12.03.2021	15	46	7	1	AB	1	0	02.02.2020	11	2	0	0	0	NA	07.01.2021	0	NA	NA	NA	NA	NA
07.01.2021	7	1	43	34	0.79	3	22	0.51	3	4	1	14	0	7	2	0	5	1	1	07.01.2021	1	0	5	1	1	21.01.2021	1	12.03.2021	15	40	7	1	AB	2	0	14.11.2020	1	3	0	0	0	NA	07.01.2021	1	0	0	0	0	0
07.01.2021	7	1	43	34	0.79	3	22	0.51	3	4	1	14	0	7	2	0	5	1	1	07.01.2021	1	0	5	1	1	21.01.2021	1	12.03.2021	15	42	7	1	AB	1	0	14.11.2020	1	3	0	0	0	NA	07.01.2021	1	0	0	0	1	1
07.01.2021	7	1	43	34	0.79	3	22	0.51	3	4	1	14	0	7	2	0	5	1	1	07.01.2021	1	0	5	1	1	21.01.2021	1	12.03.2021	15	39	7	1	AB	1	0	18.11.2020	1	3	0	0	0	NA	07.01.2021	1	0	0	0	0	0
07.01.2021	7	1	43	34	0.79	3	22	0.51	3	4	1	14	0	7	2	0	5	1	1	07.01.2021	1	0	5	1	1	21.01.2021	1	12.03.2021	15	38	7	1	AB	1	0	27.11.2020	1	3	0	0	0	NA	07.01.2021	1	0	0	0	0	0
07.01.2021	7	1	43	34	0.79	3	22	0.51	3	4	1	14	0	7	2	0	5	1	1	07.01.2021	1	0	5	1	1	21.01.2021	1	12.03.2021	15	41	7	1	AB	1	0	26.11.2020	1	3	0	0	0	NA	07.01.2021	1	0	0	0	0	1
07.01.2021	7	1	43	34	0.79	3	22	0.51	3	4	1	14	0	7	2	0	5	1	1	07.01.2021	1	0	5	1	1	21.01.2021	1	12.03.2021	15	43	7	1	AB	2	0	26.11.2020	1	3	0	0	0	NA	07.01.2021	1	0	0	0	0	0
07.01.2021	7	1	43	34	0.79	3	22	0.51	3	4	1	14	0	7	2	0	5	1	1	07.01.2021	1	0	5	1	1	21.01.2021	1	12.03.2021	15	44	7	1	AB	2	0	10.01.2021	0	3	0	0	1	3	07.01.2021	0	NA	NA	NA	NA	NA
07.01.2021	7	1	43	34	0.79	3	22	0.51	3	4	1	14	0	7	2	0	5	1	1	07.01.2021	1	0	5	1	1	21.01.2021	1	12.03.2021	15	45	7	1	AB	1	0	15.02.2021	0	3	0	0	0	NA	07.01.2021	0	NA	NA	NA	NA	NA
07.01.2021	7	1	43	34	0.79	3	22	0.51	3	4	1	14	0	7	2	0	5	1	1	07.01.2021	1	0	5	1	1	21.01.2021	1	12.03.2021	15	48	7	1	AB	2	0	18.02.2021	0	3	0	0	0	NA	07.01.2021	0	NA	NA	NA	NA	NA
07.01.2021	7	1	43	34	0.79	3	22	0.51	3	4	1	14	0	7	2	0	5	1	1	07.01.2021	1	0	5	1	1	21.01.2021	1	12.03.2021	15	47	7	1	AB	1	0	18.02.2021	0	3	0	0	0	NA	07.01.2021	0	NA	NA	NA	NA	NA
07.01.2021	7	1	43	34	0.79	3	22	0.51	3	4	1	14	0	7	2	0	5	1	1	07.01.2021	1	0	5	1	1	21.01.2021	1	12.03.2021	15	49	7	1	AB	2	0	23.02.2021	0	3	0	0	0	NA	07.01.2021	0	NA	NA	NA	NA	NA
21.12.2020	9	0	9	5	0.56	2	3	0.33	2	2	1	17	0	2	1	0	1	1	1	21.12.2020	4	1	3	1	0	04.01.2021	0	26.02.2021	18	3	9	0	NAB	1	0	30.05.2015	66	1	0	0	0	NA	21.12.2020	1	0	0	2	2	0
21.12.2020	9	0	9	5	0.56	2	3	0.33	2	2	1	17	0	2	1	0	1	1	1	21.12.2020	4	1	3	1	0	04.01.2021	0	26.02.2021	18	6	9	0	NAB	1	0	04.12.2017	36	1	0	0	0	NA	21.12.2020	1	1	3	0	0	0
21.12.2020	9	0	9	5	0.56	2	3	0.33	2	2	1	17	0	2	1	0	1	1	1	21.12.2020	4	1	3	1	0	04.01.2021	0	26.02.2021	18	2	9	0	NAB	1	0	20.01.2016	59	1	1	0	1	1	21.12.2020	1	1	4	0	0	0
21.12.2020	9	0	9	5	0.56	2	3	0.33	2	2	1	17	0	2	1	0	1	1	1	21.12.2020	1	1	3	1	0	04.01.2021	0	26.02.2021	18	1	9	0	NAB	1	0	05.03.2016	57	1	0	0	0	NA	21.12.2020	1	1	3	3	0	0
21.12.2020	9	0	9	5	0.56	2	3	0.33	2	2	1	17	0	2	1	0	1	1	1	21.12.2020	4	1	3	1	0	04.01.2021	0	26.02.2021	18	9	9	0	NAB	2	0	21.07.2019	17	4	0	0	0	NA	21.12.2020	1	0	0	0	0	0
21.12.2020	9	0	9	5	0.56	2	3	0.33	2	2	1	17	0	2	1	0	1	1	1	21.12.2020	4	1	3	1	0	04.01.2021	0	26.02.2021	18	5	9	0	NAB	1	0	21.07.2019	17	1	0	0	0	NA	21.12.2020	1	0	0	0	0	0
21.12.2020	9	0	9	5	0.56	2	3	0.33	2	2	1	17	0	2	1	0	1	1	1	21.12.2020	4	1	3	1	0	04.01.2021	0	26.02.2021	18	4	9	0	NAB	2	0	19.03.2020	9	2	1	0	1	3	21.12.2020	1	0	0	2	0	0
21.12.2020	9	0	9	5	0.56	2	3	0.33	2	2	1	17	0	2	1	0	1	1	1	21.12.2020	4	1	3	1	0	04.01.2021	0	26.02.2021	18	7	9	0	NAB	2	0	27.09.2020	2	3	0	0	0	NA	21.12.2020	1	0	0	0	0	0
21.12.2020	9	0	9	5	0.56	2	3	0.33	2	2	1	17	0	2	1	0	1	1	1	21.12.2020	4	1	3	1	0	04.01.2021	0	26.02.2021	18	8	9	0	NAB	1	0	30.10.2020	1	3	0	0	0	NA	21.12.2020	1	0	0	0	0	0
21.12.2020	9	0	9	5	0.56	2	3	0.33	2	2	1	17	0	2	1	0	1	1	1	21.12.2020	4	1	3	1	0	04.01.2021	0	26.02.2021	18	10	9	0	NAB	2	0	24.02.2021	0	3	0	0	0	NA	21.12.2020	0	NA	NA	NA	NA	NA
21.12.2020	9	0	9	5	0.56	2	3	0.33	2	2	1	17	0	2	1	0	1	1	1	21.12.2020	4	1	3	1	0	04.01.2021	0	26.02.2021	18	11	9	0	NAB	2	0	24.02.2021	0	3	0	0	0	NA	21.12.2020	0	NA	NA	NA	NA	NA
08.01.2021	10	1	22	19	0.86	3	11	0.50	3	2	1	18	0	0	0	0	0	0	0	08.01.2021	1	0	3	1	0	22.01.2021	0	25.03.2021	19	10	10	1	AB	1	1	15.02.2014	82	1	0	0	0	NA	08.01.2021	1	0	0	2	2	2
08.01.2021	10	1	22	19	0.86	3	11	0.50	3	2	1	18	0	0	0	0	0	0	0	08.01.2021	1	0	3	1	0	22.01.2021	0	25.03.2021	19	8	10	1	AB	1	1	09.02.2019	22	1	1	0	0	NA	08.01.2021	1	0	4	2	2	2
08.01.2021	10	1	22	19	0.86	3	11	0.50	3	2	1	18	0	0	0	0	0	0	0	08.01.2021	1	0	3	1	0	22.01.2021	0	25.03.2021	19	11	10	1	AB	1	1	26.02.2016	58	1	0	0	0	NA	08.01.2021	1	0	2	2	1	1
08.01.2021	10	1	22	19	0.86	3	11	0.50	3	2	1	18	0	0	0	0	0	0	0	08.01.2021	1	0	3	1	0	22.01.2021	0	25.03.2021	19	3	10	1	AB	1	1	06.03.2016	58	1	0	0	0	NA	08.01.2021	1	1	2	3	2	4
08.01.2021	10	1	22	19	0.86	3	11	0.50	3	2	1	18	0	0	0	0	0	0	0	08.01.2021	1	0	3	1	0	22.01.2021	0	25.03.2021	19	6	10	1	AB	1	1	25.01.2017	47	1	1	0	0	NA	08.01.2021	1	0	1	1	2	2
08.01.2021	10	1	22	19	0.86	3	11	0.50	3	2	1	18	0	0	0	0	0	0	0	08.01.2021	1	0	3	1	0	22.01.2021	0	25.03.2021	19	1	10	1	AB	1	1	20.03.2017	45	1	0	0	0	NA	08.01.2021	1	0	2	1	2	2
08.01.2021	10	1	22	19	0.86	3	11	0.50	3	2	1	18	0	0	0	0	0	0	0	08.01.2021	1	0	3	1	0	22.01.2021	0	25.03.2021	19	2	10	1	AB	1	1	13.12.2017	36	1	0	0	0	NA	08.01.2021	1	0	0	0	0	0
08.01.2021	10	1	22	19	0.86	3	11	0.50	3	2	1	18	0	0	0	0	0	0	0	08.01.2021	1	0	3	1	0	22.01.2021	0	25.03.2021	19	13	10	1	AB	1	1	10.04.2019	20	1	0	0	0	NA	08.01.2021	1	0	3	0	3	3
08.01.2021	10	1	22	19	0.86	3	11	0.50	3	2	1	18	0	0	0	0	0	0	0	08.01.2021	1	0	3	1	0	22.01.2021	0	25.03.2021	19	14	10	1	AB	1	1	09.11.2019	13	1	0	0	0	NA	08.01.2021	1	0	2	2	3	3
08.01.2021	10	1	22	19	0.86	3	11	0.50	3	2	1	18	0	0	0	0	0	0	0	08.01.2021	1	0	3	1	0	22.01.2021	0	25.03.2021	19	21	10	1	AB	1	1	10.02.2020	10	2	0	0	0	NA	08.01.2021	1	0	3	3	1	4
08.01.2021	10	1	22	19	0.86	3	11	0.50	3	2	1	18	0	0	0	0	0	0	0	08.01.2021	1	0	3	1	0	22.01.2021	0	25.03.2021	19	16	10	1	AB	1	1	10.02.2020	10	2	0	0	0	NA	08.01.2021	1	0	1	1	4	4
08.01.2021	10	1	22	19	0.86	3	11	0.50	3	2	1	18	0	0	0	0	0	0	0	08.01.2021	1	0	3	1	0	22.01.2021	0	25.03.2021	19	19	10	1	AB	2	1	08.09.2020	4	3	0	0	0	NA	08.01.2021	1	0	0	0	1	0
08.01.2021	10	1	22	19	0.86	3	11	0.50	3	2	1	18	0	0	0	0	0	0	0	08.01.2021	1	0	3	1	0	22.01.2021	0	25.03.2021	19	20	10	1	AB	1	1	08.09.2020	4	3	0	0	0	NA	08.01.2021	1	0	2	2	1	1
08.01.2021	10	1	22	19	0.86	3	11	0.50	3	2	1	18	0	0	0	0	0	0	0	08.01.2021	1	0	3	1	0	22.01.2021	0	25.03.2021	19	17	10	1	AB	2	1	07.11.2020	2	3	0	0	0	NA	08.01.2021	1	0	3	1	1	4
08.01.2021	10	1	22	19	0.86	3	11	0.50	3	2	1	18	0	0	0	0	0	0	0	08.01.2021	1	0	3	1	0	22.01.2021	0	25.03.2021	19	9	10	1	AB	1	1	07.11.2020	2	3	0	0	0	NA	08.01.2021	1	0	0	0	0	2
08.01.2021	10	1	22	19	0.86	3	11	0.50	3	2	1	18	0	0	0	0	0	0	0	08.01.2021	1	0	3	1	0	22.01.2021	0	25.03.2021	19	4	10	1	AB	2	1	17.11.2020	1	3	0	0	0	NA	08.01.2021	1	1	3	4	4	4
08.01.2021	10	1	22	19	0.86	3	11	0.50	3	2	1	18	0	0	0	0	0	0	0	08.01.2021	1	0	3	1	0	22.01.2021	0	25.03.2021	19	7	10	1	AB	1	1	17.11.2020	1	3	0	0	0	NA	08.01.2021	1	0	0	0	0	0
08.01.2021	10	1	22	19	0.86	3	11	0.50	3	2	1	18	0	0	0	0	0	0	0	08.01.2021	1	0	3	1	0	22.01.2021	0	25.03.2021	19	5	10	1	AB	1	1	28.11.2020	1	3	0	0	0	NA	08.01.2021	1	0	4	0	4	4
08.01.2021	10	1	22	19	0.86	3	11	0.50	3	2	1	18	0	0	0	0	0	0	0	08.01.2021	1	0	3	1	0	22.01.2021	0	25.03.2021	19	15	10	1	AB	2	1	29.11.2020	1	3	0	0	0	NA	08.01.2021	1	1	3	3	4	4
08.01.2021	10	1	22	19	0.86	3	11	0.50	3	2	1	18	0	0	0	0	0	0	0	08.01.2021	1	0	3	1	0	22.01.2021	0	25.03.2021	19	18	10	1	AB	2	1	30.11.2020	1	3	0	0	0	NA	08.01.2021	1	1	3	4	4	4
08.01.2021	10	1	22	19	0.86	3	11	0.50	3	2	1	18	0	0	0	0	0	0	0	08.01.2021	1	0	3	1	0	22.01.2021	0	25.03.2021	19	12	10	1	AB	1	1	01.12.2020	1	3	0	0	0	NA	08.01.2021	1	0	2	2	2	2
08.01.2021	10	1	22	19	0.86	3	11	0.50	3	2	1	18	0	0	0	0	0	0	0	08.01.2021	1	0	3	1	0	22.01.2021	0	25.03.2021	19	23	10	1	AB	1	1	21.01.2021	0	3	0	0	0	NA	08.01.2020	0	NA	NA	NA	NA	NA
08.01.2021	10	1	22	19	0.86	3	11	0.50	3	2	1	18	0	0	0	0	0	0	0	08.01.2021	1	0	3	1	0	22.01.2021	0	25.03.2021	19	22	10	1	AB	1	1	26.12.2019	12	2	0	0	0	NA	08.01.2021	1	0	2	2	1	2
08.01.2021	10	1	22	19	0.86	3	11	0.50	3	2	1	18	0	0	0	0	0	0	0	08.01.2021	1	0	3	1	0	22.01.2021	0	25.03.2021	19	24	10	1	AB	1	1	17.03.2021	0	3	0	0	0	NA	08.01.2020	0	NA	NA	NA	NA	NA
15.01.2021	11	0	15	5	0.33	1	3	0.20	1	7	1	13	0	1	0	0	1	0	0	15.01.2021	1	1	3	1	0	29.01.2021	0	09.03.2021	14	12	11	0	NAB	1	0	20.03.2016	57	1	0	0	0	NA	15.01.2021	1	0	0	0	0	0
15.01.2021	11	0	15	5	0.33	1	3	0.20	1	7	1	13	0	1	0	0	1	0	0	15.01.2021	1	1	3	1	0	29.01.2021	0	09.03.2021	14	6	11	0	NAB	1	0	08.04.2016	57	1	1	0	0	NA	15.01.2021	1	1	0	0	0	0
15.01.2021	11	0	15	5	0.33	1	3	0.20	1	7	1	13	0	1	0	0	1	0	0	15.01.2021	1	1	3	1	0	29.01.2021	0	09.03.2021	14	8	11	0	NAB	1	0	05.03.2015	70	1	0	0	0	NA	15.01.2021	1	1	0	0	4	3
15.01.2021	11	0	15	5	0.33	1	3	0.20	1	7	1	13	0	1	0	0	1	0	0	15.01.2021	1	1	3	1	0	29.01.2021	0	09.03.2021	14	5	11	0	NAB	1	0	18.02.2018	34	1	1	0	0	NA	15.01.2021	1	1	0	0	1	4
15.01.2021	11	0	15	5	0.33	1	3	0.20	1	7	1	13	0	1	0	0	1	0	0	15.01.2021	1	1	3	1	0	29.01.2021	0	09.03.2021	14	9	11	0	NAB	1	0	25.02.2018	34	1	0	0	0	NA	15.01.2021	1	0	0	0	0	0
15.01.2021	11	0	15	5	0.33	1	3	0.20	1	7	1	13	0	1	0	0	1	0	0	15.01.2021	1	1	3	1	0	29.01.2021	0	09.03.2021	14	7	11	0	NAB	1	0	10.02.2010	131	1	0	0	0	NA	15.01.2021	1	1	4	0	0	0
15.01.2021	11	0	15	5	0.33	1	3	0.20	1	7	1	13	0	1	0	0	1	0	0	15.01.2021	1	1	3	1	0	29.01.2021	0	09.03.2021	14	3	11	0	NAB	1	0	15.02.2019	23	1	0	0	0	NA	15.01.2021	1	0	0	0	0	2
15.01.2021	11	0	15	5	0.33	1	3	0.20	1	7	1	13	0	1	0	0	1	0	0	15.01.2021	1	1	3	1	0	29.01.2021	0	09.03.2021	14	2	11	0	NAB	1	0	10.03.2019	22	1	0	0	0	NA	15.01.2021	1	0	0	0	0	0
15.01.2021	11	0	15	5	0.33	1	3	0.20	1	7	1	13	0	1	0	0	1	0	0	15.01.2021	1	1	3	1	0	29.01.2021	0	09.03.2021	14	1	11	0	NAB	1	0	10.03.2019	22	1	0	0	0	NA	15.01.2021	1	0	0	0	0	0
15.01.2021	11	0	15	5	0.33	1	3	0.20	1	7	1	13	0	1	0	0	1	0	0	15.01.2021	1	1	3	1	0	29.01.2021	0	09.03.2021	14	4	11	0	NAB	1	0	25.02.2020	10	2	1	0	0	NA	15.01.2021	1	0	0	0	1	2
15.01.2021	11	0	15	5	0.33	1	3	0.20	1	7	1	13	0	1	0	0	1	0	0	15.01.2021	1	1	3	1	0	29.01.2021	0	09.03.2021	14	13	11	0	NAB	1	0	02.01.2021	0	3	0	0	0	NA	15.01.2021	1	0	0	0	0	0
15.01.2021	11	0	15	5	0.33	1	3	0.20	1	7	1	13	0	1	0	0	1	0	0	15.01.2021	1	1	3	1	0	29.01.2021	0	09.03.2021	14	14	11	0	NAB	1	0	02.01.2021	0	3	0	0	0	NA	15.01.2021	1	0	0	0	0	0
15.01.2021	11	0	15	5	0.33	1	3	0.20	1	7	1	13	0	1	0	0	1	0	0	15.01.2021	1	1	3	1	0	29.01.2021	0	09.03.2021	14	15	11	0	NAB	2	0	02.01.2021	0	3	0	0	0	NA	15.01.2021	1	0	0	0	0	0
15.01.2021	11	0	15	5	0.33	1	3	0.20	1	7	1	13	0	1	0	0	1	0	0	15.01.2021	1	1	3	1	0	29.01.2021	0	09.03.2021	14	11	11	0	NAB	2	0	12.01.2021	0	3	0	0	0	NA	15.01.2021	1	0	0	0	0	0
15.01.2021	11	0	15	5	0.33	1	3	0.20	1	7	1	13	0	1	0	0	1	0	0	15.01.2021	1	1	3	1	0	29.01.2021	0	09.03.2021	14	16	11	0	NAB	2	0	15.02.2021	0	3	0	0	0	NA	15.01.2021	0	NA	NA	NA	NA	NA
15.01.2021	11	0	15	5	0.33	1	3	0.20	1	7	1	13	0	1	0	0	1	0	0	15.01.2021	1	1	3	1	0	29.01.2021	0	09.03.2021	14	20	11	0	NAB	1	0	24.02.2021	0	3	0	0	0	NA	15.01.2021	0	NA	NA	NA	NA	NA
15.01.2021	11	0	15	5	0.33	1	3	0.20	1	7	1	13	0	1	0	0	1	0	0	15.01.2021	1	1	3	1	0	29.01.2021	0	09.03.2021	14	21	11	0	NAB	1	0	24.02.2021	0	3	0	0	0	NA	15.01.2021	0	NA	NA	NA	NA	NA
15.01.2021	11	0	15	5	0.33	1	3	0.20	1	7	1	13	0	1	0	0	1	0	0	15.01.2021	1	1	3	1	0	29.01.2021	0	09.03.2021	14	19	11	0	NAB	2	0	24.02.2021	0	3	0	0	0	NA	15.01.2021	0	NA	NA	NA	NA	NA
15.01.2021	11	0	15	5	0.33	1	3	0.20	1	7	1	13	0	1	0	0	1	0	0	15.01.2021	1	1	3	1	0	29.01.2021	0	09.03.2021	14	17	11	0	NAB	2	0	25.02.2021	0	3	0	0	0	NA	15.01.2021	0	NA	NA	NA	NA	NA
15.01.2021	11	0	15	5	0.33	1	3	0.20	1	7	1	13	0	1	0	0	1	0	0	15.01.2021	1	1	3	1	0	29.01.2021	0	09.03.2021	14	18	11	0	NAB	2	0	25.02.2021	0	3	0	0	0	NA	15.01.2021	0	NA	NA	NA	NA	NA
15.01.2021	11	0	15	5	0.33	1	3	0.20	1	7	1	13	0	1	0	0	1	0	0	15.01.2021	1	1	3	1	0	29.01.2021	0	09.03.2021	14	22	11	0	NAB	1	0	01.03.2021	0	3	0	0	0	NA	15.01.2021	0	NA	NA	NA	NA	NA
15.01.2021	11	0	15	5	0.33	1	3	0.20	1	7	1	13	0	1	0	0	1	0	0	15.01.2021	1	1	3	1	0	29.01.2021	0	09.03.2021	14	23	11	0	NAB	1	0	28.02.2021	0	3	0	0	0	NA	15.01.2021	0	NA	NA	NA	NA	NA
15.01.2021	11	0	15	5	0.33	1	3	0.20	1	7	1	13	0	1	0	0	1	0	0	15.01.2021	1	1	3	1	0	29.01.2021	0	09.03.2021	14	10	11	0	NAB	2	0	12.01.2021	0	3	0	0	1	3	15.01.2021	1	0	0	0	0	0
27.01.2021	12	1	39	12	0.31	1	8	0.21	1	0	1	7	1	1	0	0	1	0	1	27.01.2021	1	0	3	1	1	10.02.2021	0	01.03.2021	8	16	12	1	AB	1	0	01.01.2011	120	1	1	0	0	NA	27.01.2021	1	0	2	2	4	2
27.01.2021	12	1	39	12	0.31	1	8	0.21	1	0	1	7	1	1	0	0	1	0	1	27.01.2021	1	0	3	1	1	10.02.2021	0	01.03.2021	8	10	12	1	AB	1	0	20.12.2014	73	1	0	0	0	NA	27.01.2021	1	0	0	0	0	0
27.01.2021	12	1	39	12	0.31	1	8	0.21	1	0	1	7	1	1	0	0	1	0	1	27.01.2021	1	0	3	1	1	10.02.2021	0	01.03.2021	8	13	12	1	AB	1	0	27.12.2014	73	1	0	0	0	NA	27.01.2021	1	0	2	1	1	2
27.01.2021	12	1	39	12	0.31	1	8	0.21	1	0	1	7	1	1	0	0	1	0	1	27.01.2021	1	0	3	1	1	10.02.2021	0	01.03.2021	8	17	12	1	AB	1	0	15.07.2015	66	1	1	0	0	NA	27.01.2021	1	0	0	0	0	0
27.01.2021	12	1	39	12	0.31	1	8	0.21	1	0	1	7	1	1	0	0	1	0	1	27.01.2021	1	0	3	1	1	10.02.2021	0	01.03.2021	8	28	12	1	AB	1	0	30.05.2016	55	1	1	0	0	NA	27.01.2021	1	0	0	0	0	0
27.01.2021	12	1	39	12	0.31	1	8	0.21	1	0	1	7	1	1	0	0	1	0	1	27.01.2021	1	0	3	1	1	10.02.2021	0	01.03.2021	8	6	12	1	AB	1	0	20.02.2017	47	1	1	0	0	NA	27.01.2021	1	0	0	0	0	0
27.01.2021	12	1	39	12	0.31	1	8	0.21	1	0	1	7	1	1	0	0	1	0	1	27.01.2021	1	0	3	1	1	10.02.2021	0	01.03.2021	8	33	12	1	AB	1	0	05.03.2017	46	1	1	0	0	NA	27.01.2021	1	0	0	0	0	0
27.01.2021	12	1	39	12	0.31	1	8	0.21	1	0	1	7	1	1	0	0	1	0	1	27.01.2021	1	0	3	1	1	10.02.2021	0	01.03.2021	8	20	12	1	AB	1	0	08.03.2017	46	1	0	0	0	NA	27.01.2021	1	0	0	0	0	0
27.01.2021	12	1	39	12	0.31	1	8	0.21	1	0	1	7	1	1	0	0	1	0	1	27.01.2021	1	0	3	1	1	10.02.2021	0	01.03.2021	8	8	12	1	AB	1	0	22.03.2017	46	1	1	0	0	NA	27.01.2021	1	0	0	2	3	0
27.01.2021	12	1	39	12	0.31	1	8	0.21	1	0	1	7	1	1	0	0	1	0	1	27.01.2021	1	0	3	1	1	10.02.2021	0	01.03.2021	8	27	12	1	AB	1	0	15.01.2018	36	1	1	0	0	NA	27.01.2021	1	0	0	0	2	0
27.01.2021	12	1	39	12	0.31	1	8	0.21	1	0	1	7	1	1	0	0	1	0	1	27.01.2021	1	0	3	1	1	10.02.2021	0	01.03.2021	8	24	12	1	AB	1	0	26.10.2018	27	1	1	0	0	NA	27.01.2021	1	0	0	0	0	0
27.01.2021	12	1	39	12	0.31	1	8	0.21	1	0	1	7	1	1	0	0	1	0	1	27.01.2021	1	0	3	1	1	10.02.2021	0	01.03.2021	8	4	12	1	AB	1	0	01.11.2018	26	1	1	0	0	NA	27.01.2021	1	0	0	0	0	0
27.01.2021	12	1	39	12	0.31	1	8	0.21	1	0	1	7	1	1	0	0	1	0	1	27.01.2021	1	0	3	1	1	10.02.2021	0	01.03.2021	8	23	12	1	AB	1	0	14.04.2019	21	1	1	0	0	NA	27.01.2021	1	0	0	0	3	0
27.01.2021	12	1	39	12	0.31	1	8	0.21	1	0	1	7	1	1	0	0	1	0	1	27.01.2021	1	0	3	1	1	10.02.2021	0	01.03.2021	8	1	12	1	AB	2	0	10.01.2019	24	4	0	0	0	NA	27.01.2021	1	0	0	0	0	1
27.01.2021	12	1	39	12	0.31	1	8	0.21	1	0	1	7	1	1	0	0	1	0	1	27.01.2021	1	0	3	1	1	10.02.2021	0	01.03.2021	8	36	12	1	AB	1	0	06.01.2020	12	2	1	0	0	NA	27.01.2021	1	0	0	0	0	0
27.01.2021	12	1	39	12	0.31	1	8	0.21	1	0	1	7	1	1	0	0	1	0	1	27.01.2021	1	0	3	1	1	10.02.2021	0	01.03.2021	8	30	12	1	AB	1	0	06.01.2020	12	2	0	0	0	NA	27.01.2021	1	0	0	0	0	0
27.01.2021	12	1	39	12	0.31	1	8	0.21	1	0	1	7	1	1	0	0	1	0	1	27.01.2021	1	0	3	1	1	10.02.2021	0	01.03.2021	8	38	12	1	AB	1	0	10.01.2020	12	2	0	0	0	NA	27.01.2021	1	0	0	0	0	0
27.01.2021	12	1	39	12	0.31	1	8	0.21	1	0	1	7	1	1	0	0	1	0	1	27.01.2021	1	0	3	1	1	10.02.2021	0	01.03.2021	8	35	12	1	AB	1	0	15.02.2020	11	2	0	0	0	NA	27.01.2021	1	0	0	0	1	1
27.01.2021	12	1	39	12	0.31	1	8	0.21	1	0	1	7	1	1	0	0	1	0	1	27.01.2021	1	0	3	1	1	10.02.2021	0	01.03.2021	8	18	12	1	AB	1	0	05.10.2020	3	3	0	0	0	NA	27.01.2021	1	0	0	0	0	0
27.01.2021	12	1	39	12	0.31	1	8	0.21	1	0	1	7	1	1	0	0	1	0	1	27.01.2021	1	0	3	1	1	10.02.2021	0	01.03.2021	8	29	12	1	AB	1	0	09.10.2020	3	3	0	0	1	3	27.01.2021	1	0	0	0	0	0
27.01.2021	12	1	39	12	0.31	1	8	0.21	1	0	1	7	1	1	0	0	1	0	1	27.01.2021	1	0	3	1	1	10.02.2021	0	01.03.2021	8	34	12	1	AB	2	0	25.10.2020	3	3	0	0	0	NA	27.01.2021	1	0	0	0	0	0
27.01.2021	12	1	39	12	0.31	1	8	0.21	1	0	1	7	1	1	0	0	1	0	1	27.01.2021	1	0	3	1	1	10.02.2021	0	01.03.2021	8	7	12	1	AB	1	0	26.10.2020	3	3	0	0	0	NA	27.01.2021	1	0	0	0	0	0
27.01.2021	12	1	39	12	0.31	1	8	0.21	1	0	1	7	1	1	0	0	1	0	1	27.01.2021	1	0	3	1	1	10.02.2021	0	01.03.2021	8	32	12	1	AB	1	0	27.10.2020	3	3	0	0	0	NA	27.01.2021	1	0	2	3	2	2
27.01.2021	12	1	39	12	0.31	1	8	0.21	1	0	1	7	1	1	0	0	1	0	1	27.01.2021	1	0	3	1	1	10.02.2021	0	01.03.2021	8	26	12	1	AB	1	0	27.10.2020	3	3	0	0	0	NA	27.01.2021	1	0	0	3	2	2
27.01.2021	12	1	39	12	0.31	1	8	0.21	1	0	1	7	1	1	0	0	1	0	1	27.01.2021	1	0	3	1	1	10.02.2021	0	01.03.2021	8	31	12	1	AB	1	0	29.10.2020	2	3	0	0	0	NA	27.01.2021	1	0	0	0	0	0
27.01.2021	12	1	39	12	0.31	1	8	0.21	1	0	1	7	1	1	0	0	1	0	1	27.01.2021	1	0	3	1	1	10.02.2021	0	01.03.2021	8	5	12	1	AB	2	0	29.10.2020	2	3	0	0	0	NA	27.01.2021	1	0	0	0	0	0
27.01.2021	12	1	39	12	0.31	1	8	0.21	1	0	1	7	1	1	0	0	1	0	1	27.01.2021	1	0	3	1	1	10.02.2021	0	01.03.2021	8	21	12	1	AB	2	0	29.10.2020	2	3	0	0	0	NA	27.01.2021	1	0	0	0	0	0
27.01.2021	12	1	39	12	0.31	1	8	0.21	1	0	1	7	1	1	0	0	1	0	1	27.01.2021	1	0	3	1	1	10.02.2021	0	01.03.2021	8	22	12	1	AB	2	0	03.11.2020	2	3	0	0	0	NA	27.01.2021	1	0	0	0	0	0
27.01.2021	12	1	39	12	0.31	1	8	0.21	1	0	1	7	1	1	0	0	1	0	1	27.01.2021	1	0	3	1	1	10.02.2021	0	01.03.2021	8	39	12	1	AB	2	0	03.11.2020	2	3	0	0	0	NA	27.01.2021	1	0	0	0	0	0
27.01.2021	12	1	39	12	0.31	1	8	0.21	1	0	1	7	1	1	0	0	1	0	1	27.01.2021	1	0	3	1	1	10.02.2021	0	01.03.2021	8	37	12	1	AB	2	0	04.11.2020	2	3	0	0	0	NA	27.01.2021	1	0	0	2	0	0
27.01.2021	12	1	39	12	0.31	1	8	0.21	1	0	1	7	1	1	0	0	1	0	1	27.01.2021	1	0	3	1	1	10.02.2021	0	01.03.2021	8	2	12	1	AB	2	0	05.11.2020	2	3	0	0	0	NA	27.01.2021	1	0	0	0	2	0
27.01.2021	12	1	39	12	0.31	1	8	0.21	1	0	1	7	1	1	0	0	1	0	1	27.01.2021	1	0	3	1	1	10.02.2021	0	01.03.2021	8	3	12	1	AB	1	0	30.11.2020	1	3	0	0	0	NA	27.01.2021	1	0	0	0	0	0
27.01.2021	12	1	39	12	0.31	1	8	0.21	1	0	1	7	1	1	0	0	1	0	1	27.01.2021	1	0	3	1	1	10.02.2021	0	01.03.2021	8	11	12	1	AB	2	0	30.11.2020	1	3	0	0	0	NA	27.01.2021	1	0	0	3	1	0
27.01.2021	12	1	39	12	0.31	1	8	0.21	1	0	1	7	1	1	0	0	1	0	1	27.01.2021	1	0	3	1	1	10.02.2021	0	01.03.2021	8	9	12	1	AB	2	0	01.12.2020	1	3	0	0	0	NA	27.01.2021	1	0	0	1	1	0
27.01.2021	12	1	39	12	0.31	1	8	0.21	1	0	1	7	1	1	0	0	1	0	1	27.01.2021	1	0	3	1	1	10.02.2021	0	01.03.2021	8	25	12	1	AB	1	0	15.12.2020	1	3	0	0	0	NA	27.01.2021	1	0	0	0	0	0
27.01.2021	12	1	39	12	0.31	1	8	0.21	1	0	1	7	1	1	0	0	1	0	1	27.01.2021	1	0	3	1	1	10.02.2021	0	01.03.2021	8	15	12	1	AB	1	0	18.12.2020	1	3	0	0	0	NA	27.01.2021	1	0	3	2	1	3
27.01.2021	12	1	39	12	0.31	1	8	0.21	1	0	1	7	1	1	0	0	1	0	1	27.01.2021	1	0	3	1	1	10.02.2021	0	01.03.2021	8	14	12	1	AB	2	0	18.12.2020	1	3	0	0	0	NA	27.01.2021	1	0	3	3	2	2
27.01.2021	12	1	39	12	0.31	1	8	0.21	1	0	1	7	1	1	0	0	1	0	1	27.01.2021	1	0	3	1	1	10.02.2021	0	01.03.2021	8	12	12	1	AB	2	0	15.01.2021	0	3	0	0	0	NA	27.01.2021	1	0	0	0	0	0
27.01.2021	12	1	39	12	0.31	1	8	0.21	1	0	1	7	1	1	0	0	1	0	1	27.01.2021	1	0	3	1	1	10.02.2021	0	01.03.2021	8	19	12	1	AB	2	0	20.01.2021	0	3	0	0	0	NA	27.01.2021	1	0	0	0	0	0
27.01.2021	12	1	39	12	0.31	1	8	0.21	1	0	1	7	1	1	0	0	1	0	1	27.01.2021	1	0	3	1	1	10.02.2021	0	01.03.2021	8	40	12	1	AB	1	0	28.02.2021	0	3	0	0	0	NA	27.01.2021	0	NA	NA	NA	NA	NA
20.01.2021	13	1	22	10	0.45	2	7	0.32	2	-3	1	21	0	13	1	0	12	1	0	20.01.2021	1	0	3	1	0	03.02.2021	0	13.04.2021	22	12	13	1	AB	1	1	13.02.2016	59	1	1	0	0	NA	20.01.2021	1	0	1	2	4	1
20.01.2021	13	1	22	10	0.45	2	7	0.32	2	-3	1	21	0	13	1	0	12	1	0	20.01.2021	1	0	3	1	0	03.02.2021	0	13.04.2021	22	1	13	1	AB	1	1	14.03.2015	70	1	1	0	0	NA	20.01.2021	1	1	4	3	0	4
20.01.2021	13	1	22	10	0.45	2	7	0.32	2	-3	1	21	0	13	1	0	12	1	0	20.01.2021	1	0	3	1	0	03.02.2021	0	13.04.2021	22	10	13	1	AB	1	1	05.04.2015	69	1	1	0	1	1	20.01.2021	1	0	0	2	1	2
20.01.2021	13	1	22	10	0.45	2	7	0.32	2	-3	1	21	0	13	1	0	12	1	0	20.01.2021	1	0	3	1	0	03.02.2021	0	13.04.2021	22	6	13	1	AB	1	1	04.03.2017	46	1	1	0	0	NA	20.01.2021	1	1	0	2	4	2
20.01.2021	13	1	22	10	0.45	2	7	0.32	2	-3	1	21	0	13	1	0	12	1	0	20.01.2021	1	0	3	1	0	03.02.2021	0	13.04.2021	22	16	13	1	AB	1	1	15.04.2017	45	1	0	0	1	3	20.01.2021	1	0	0	0	0	0
20.01.2021	13	1	22	10	0.45	2	7	0.32	2	-3	1	21	0	13	1	0	12	1	0	20.01.2021	1	0	3	1	0	03.02.2021	0	13.04.2021	22	19	13	1	AB	1	1	28.11.2018	25	1	0	0	0	NA	20.01.2021	1	0	1	1	1	1
20.01.2021	13	1	22	10	0.45	2	7	0.32	2	-3	1	21	0	13	1	0	12	1	0	20.01.2021	1	0	3	1	0	03.02.2021	0	13.04.2021	22	18	13	1	AB	1	1	28.12.2018	24	1	0	0	1	3	20.01.2021	1	0	0	2	2	0
20.01.2021	13	1	22	10	0.45	2	7	0.32	2	-3	1	21	0	13	1	0	12	1	0	20.01.2021	1	0	3	1	0	03.02.2021	0	13.04.2021	22	14	13	1	AB	1	1	30.11.2019	13	1	0	0	1	3	20.01.2021	1	1	0	0	5	1
20.01.2021	13	1	22	10	0.45	2	7	0.32	2	-3	1	21	0	13	1	0	12	1	0	20.01.2021	1	0	3	1	0	03.02.2021	0	13.04.2021	22	17	13	1	AB	1	1	01.01.2020	12	2	1	0	1	3	20.01.2021	1	0	0	2	2	4
20.01.2021	13	1	22	10	0.45	2	7	0.32	2	-3	1	21	0	13	1	0	12	1	0	20.01.2021	1	0	3	1	0	03.02.2021	0	13.04.2021	22	21	13	1	AB	1	1	01.01.2020	12	2	0	0	1	3	20.01.2021	1	0	1	2	0	0
20.01.2021	13	1	22	10	0.45	2	7	0.32	2	-3	1	21	0	13	1	0	12	1	0	20.01.2021	1	0	3	1	0	03.02.2021	0	13.04.2021	22	22	13	1	AB	1	1	15.02.2020	11	2	0	0	1	3	20.01.2021	1	0	3	0	3	1
20.01.2021	13	1	22	10	0.45	2	7	0.32	2	-3	1	21	0	13	1	0	12	1	0	20.01.2021	1	0	3	1	0	03.02.2021	0	13.04.2021	22	9	13	1	AB	2	1	16.11.2020	2	3	0	0	1	3	20.01.2021	1	0	0	0	0	0
20.01.2021	13	1	22	10	0.45	2	7	0.32	2	-3	1	21	0	13	1	0	12	1	0	20.01.2021	1	0	3	1	0	03.02.2021	0	13.04.2021	22	8	13	1	AB	2	1	16.11.2020	2	3	0	0	1	3	20.01.2021	1	0	0	0	0	0
20.01.2021	13	1	22	10	0.45	2	7	0.32	2	-3	1	21	0	13	1	0	12	1	0	20.01.2021	1	0	3	1	0	03.02.2021	0	13.04.2021	22	7	13	1	AB	2	1	16.11.2020	2	3	0	0	1	3	20.01.2021	1	0	0	0	0	0
20.01.2021	13	1	22	10	0.45	2	7	0.32	2	-3	1	21	0	13	1	0	12	1	0	20.01.2021	1	0	3	1	0	03.02.2021	0	13.04.2021	22	3	13	1	AB	1	1	04.02.2019	23	1	0	0	0	NA	20.01.2021	1	1	4	0	2	4
20.01.2021	13	1	22	10	0.45	2	7	0.32	2	-3	1	21	0	13	1	0	12	1	0	20.01.2021	1	0	3	1	0	03.02.2021	0	13.04.2021	22	2	13	1	AB	2	1	22.11.2020	1	3	0	0	1	3	20.01.2021	1	0	0	0	0	0
20.01.2021	13	1	22	10	0.45	2	7	0.32	2	-3	1	21	0	13	1	0	12	1	0	20.01.2021	1	0	3	1	0	03.02.2021	0	13.04.2021	22	23	13	1	AB	1	1	22.11.2020	1	3	0	0	0	NA	20.01.2021	0	NA	NA	NA	NA	NA
20.01.2021	13	1	22	10	0.45	2	7	0.32	2	-3	1	21	0	13	1	0	12	1	0	20.01.2021	1	0	3	1	0	03.02.2021	0	13.04.2021	22	15	13	1	AB	2	1	22.11.2020	1	3	0	0	1	3	20.01.2021	1	0	0	0	0	0
20.01.2021	13	1	22	10	0.45	2	7	0.32	2	-3	1	21	0	13	1	0	12	1	0	20.01.2021	1	0	3	1	0	03.02.2021	0	13.04.2021	22	4	13	1	AB	2	1	28.11.2020	1	3	0	0	0	NA	20.01.2021	1	0	0	0	0	0
20.01.2021	13	1	22	10	0.45	2	7	0.32	2	-3	1	21	0	13	1	0	12	1	0	20.01.2021	1	0	3	1	0	03.02.2021	0	13.04.2021	22	13	13	1	AB	1	1	04.12.2020	1	3	0	0	0	NA	20.01.2021	1	0	0	0	0	0
20.01.2021	13	1	22	10	0.45	2	7	0.32	2	-3	1	21	0	13	1	0	12	1	0	20.01.2021	1	0	3	1	0	03.02.2021	0	13.04.2021	22	5	13	1	AB	2	1	30.11.2020	1	3	0	0	1	3	20.01.2021	1	0	0	0	0	0
20.01.2021	13	1	22	10	0.45	2	7	0.32	2	-3	1	21	0	13	1	0	12	1	0	20.01.2021	1	0	3	1	0	03.02.2021	0	13.04.2021	22	20	13	1	AB	1	1	17.01.2020	12	2	0	0	0	NA	20.01.2021	1	0	0	0	0	0
20.01.2021	13	1	22	10	0.45	2	7	0.32	2	-3	1	21	0	13	1	0	12	1	0	20.01.2021	1	0	3	1	0	03.02.2021	0	13.04.2021	22	24	13	1	AB	2	1	06.03.2021	0	3	0	0	0	NA	20.01.2021	0	NA	NA	NA	NA	NA
20.01.2021	13	1	22	10	0.45	2	7	0.32	2	-3	1	21	0	13	1	0	12	1	0	20.01.2021	1	0	3	1	0	03.02.2021	0	13.04.2021	22	25	13	1	AB	2	1	06.03.2021	0	3	0	0	0	NA	20.01.2021	0	NA	NA	NA	NA	NA
20.01.2021	13	1	22	10	0.45	2	7	0.32	2	-3	1	21	0	13	1	0	12	1	0	20.01.2021	1	0	3	1	0	03.02.2021	0	13.04.2021	22	11	13	1	AB	1	1	10.05.2020	8	2	0	0	0	NA	20.01.2021	1	0	0	0	0	0
14.01.2021	14	0	47	11	0.23	1	5	0.11	1	5	1	14	0	14	3	0	11	1	0	14.01.2021	1	1	3	1	0	26.01.2021	1	09.03.2021	15	3	14	0	NAB	1	0	27.03.2019	21	1	1	0	0	NA	14.01.2021	1	0	0	4	0	0
14.01.2021	14	0	47	11	0.23	1	5	0.11	1	5	1	14	0	14	3	0	11	1	0	14.01.2021	1	1	3	1	0	26.01.2021	1	09.03.2021	15	29	14	0	NAB	1	0	04.02.2018	35	1	0	0	0	NA	14.01.2021	1	0	0	3	0	0
14.01.2021	14	0	47	11	0.23	1	5	0.11	1	5	1	14	0	14	3	0	11	1	0	14.01.2021	1	1	3	1	0	26.01.2021	1	09.03.2021	15	28	14	0	NAB	1	0	26.10.2018	26	1	0	0	0	NA	14.01.2021	1	0	0	0	0	0
14.01.2021	14	0	47	11	0.23	1	5	0.11	1	5	1	14	0	14	3	0	11	1	0	14.01.2021	1	1	3	1	0	26.01.2021	1	09.03.2021	15	27	14	0	NAB	1	0	22.02.2019	22	1	1	0	0	NA	14.01.2021	1	0	0	0	0	0
14.01.2021	14	0	47	11	0.23	1	5	0.11	1	5	1	14	0	14	3	0	11	1	0	14.01.2021	1	1	3	1	0	26.01.2021	1	09.03.2021	15	18	14	0	NAB	1	0	13.10.2019	15	1	0	0	0	NA	14.01.2021	1	0	0	4	0	0
14.01.2021	14	0	47	11	0.23	1	5	0.11	1	5	1	14	0	14	3	0	11	1	0	14.01.2021	1	1	3	1	0	26.01.2021	1	09.03.2021	15	13	14	0	NAB	1	0	14.09.2019	16	1	0	0	0	NA	14.01.2021	1	0	0	0	0	0
14.01.2021	14	0	47	11	0.23	1	5	0.11	1	5	1	14	0	14	3	0	11	1	0	14.01.2021	1	1	3	1	0	26.01.2021	1	09.03.2021	15	16	14	0	NAB	1	0	26.01.2015	71	1	0	0	0	NA	14.01.2021	1	0	0	0	0	0
14.01.2021	14	0	47	11	0.23	1	5	0.11	1	5	1	14	0	14	3	0	11	1	0	14.01.2021	1	1	3	1	0	26.01.2021	1	09.03.2021	15	21	14	0	NAB	2	0	18.01.2020	11	2	1	0	1	3	14.01.2021	1	0	0	0	0	0
14.01.2021	14	0	47	11	0.23	1	5	0.11	1	5	1	14	0	14	3	0	11	1	0	14.01.2021	1	1	3	1	0	26.01.2021	1	09.03.2021	15	20	14	0	NAB	1	0	20.02.2013	94	1	1	0	0	NA	14.01.2021	1	0	0	0	0	0
14.01.2021	14	0	47	11	0.23	1	5	0.11	1	5	1	14	0	14	3	0	11	1	0	14.01.2021	1	1	3	1	0	26.01.2021	1	09.03.2021	15	22	14	0	NAB	1	0	12.01.2020	12	2	0	0	1	3	14.01.2021	1	0	0	0	0	0
14.01.2021	14	0	47	11	0.23	1	5	0.11	1	5	1	14	0	14	3	0	11	1	0	14.01.2021	1	1	3	1	0	26.01.2021	1	09.03.2021	15	1	14	0	NAB	1	0	19.02.2016	58	1	0	0	0	NA	14.01.2021	1	0	1	0	0	0
14.01.2021	14	0	47	11	0.23	1	5	0.11	1	5	1	14	0	14	3	0	11	1	0	14.01.2021	1	1	3	1	0	26.01.2021	1	09.03.2021	15	9	14	0	NAB	2	0	30.12.2019	12	2	0	0	0	NA	14.01.2021	1	0	0	0	0	0
14.01.2021	14	0	47	11	0.23	1	5	0.11	1	5	1	14	0	14	3	0	11	1	0	14.01.2021	1	1	3	1	0	26.01.2021	1	09.03.2021	15	6	14	0	NAB	1	0	26.03.2020	9	2	0	0	0	NA	14.01.2021	1	0	0	0	0	0
14.01.2021	14	0	47	11	0.23	1	5	0.11	1	5	1	14	0	14	3	0	11	1	0	14.01.2021	1	1	3	1	0	26.01.2021	1	09.03.2021	15	23	14	0	NAB	1	0	16.02.2018	34	1	0	0	0	NA	14.01.2021	1	0	0	0	0	0
14.01.2021	14	0	47	11	0.23	1	5	0.11	1	5	1	14	0	14	3	0	11	1	0	14.01.2021	1	1	3	1	0	26.01.2021	1	09.03.2021	15	4	14	0	NAB	1	0	08.04.2020	9	2	0	0	0	NA	14.01.2021	1	0	0	0	0	0
14.01.2021	14	0	47	11	0.23	1	5	0.11	1	5	1	14	0	14	3	0	11	1	0	14.01.2021	1	1	3	1	0	26.01.2021	1	09.03.2021	15	7	14	0	NAB	1	0	11.04.2020	9	2	0	0	0	NA	14.01.2021	1	0	0	0	0	1
14.01.2021	14	0	47	11	0.23	1	5	0.11	1	5	1	14	0	14	3	0	11	1	0	14.01.2021	1	1	3	1	0	26.01.2021	1	09.03.2021	15	32	14	0	NAB	1	0	01.12.2020	1	3	1	0	0	NA	14.01.2021	1	0	0	0	0	0
14.01.2021	14	0	47	11	0.23	1	5	0.11	1	5	1	14	0	14	3	0	11	1	0	14.01.2021	1	1	3	1	0	26.01.2021	1	09.03.2021	15	30	14	0	NAB	2	0	01.12.2020	1	3	0	0	0	NA	14.01.2021	1	0	0	0	0	0
14.01.2021	14	0	47	11	0.23	1	5	0.11	1	5	1	14	0	14	3	0	11	1	0	14.01.2021	1	1	3	1	0	26.01.2021	1	09.03.2021	15	41	14	0	NAB	1	0	17.12.2020	0	3	0	0	0	NA	14.01.2021	1	0	0	0	0	0
14.01.2021	14	0	47	11	0.23	1	5	0.11	1	5	1	14	0	14	3	0	11	1	0	14.01.2021	1	1	3	1	0	26.01.2021	1	09.03.2021	15	8	14	0	NAB	1	0	25.10.2019	14	1	1	0	0	NA	14.01.2021	1	0	1	1	1	1
14.01.2021	14	0	47	11	0.23	1	5	0.11	1	5	1	14	0	14	3	0	11	1	0	14.01.2021	1	1	3	1	0	26.01.2021	1	09.03.2021	15	46	14	0	NAB	2	0	17.12.2020	0	3	0	0	0	NA	14.01.2021	1	0	0	0	0	0
14.01.2021	14	0	47	11	0.23	1	5	0.11	1	5	1	14	0	14	3	0	11	1	0	14.01.2021	1	1	3	1	0	26.01.2021	1	09.03.2021	15	35	14	0	NAB	1	0	18.12.2020	0	3	0	0	0	NA	14.01.2021	1	0	0	1	1	0
14.01.2021	14	0	47	11	0.23	1	5	0.11	1	5	1	14	0	14	3	0	11	1	0	14.01.2021	1	1	3	1	0	26.01.2021	1	09.03.2021	15	31	14	0	NAB	1	0	18.12.2020	0	3	0	0	0	NA	14.01.2021	1	0	0	0	0	1
14.01.2021	14	0	47	11	0.23	1	5	0.11	1	5	1	14	0	14	3	0	11	1	0	14.01.2021	1	1	3	1	0	26.01.2021	1	09.03.2021	15	42	14	0	NAB	1	0	19.12.2020	0	3	0	0	0	NA	14.01.2021	1	0	0	0	0	0
14.01.2021	14	0	47	11	0.23	1	5	0.11	1	5	1	14	0	14	3	0	11	1	0	14.01.2021	1	1	3	1	0	26.01.2021	1	09.03.2021	15	33	14	0	NAB	2	0	19.12.2020	0	3	0	0	0	NA	14.01.2021	1	0	0	0	0	0
14.01.2021	14	0	47	11	0.23	1	5	0.11	1	5	1	14	0	14	3	0	11	1	0	14.01.2021	1	1	3	1	0	26.01.2021	1	09.03.2021	15	34	14	0	NAB	2	0	22.12.2020	0	3	0	0	0	NA	14.01.2021	1	0	0	0	0	0
14.01.2021	14	0	47	11	0.23	1	5	0.11	1	5	1	14	0	14	3	0	11	1	0	14.01.2021	1	1	3	1	0	26.01.2021	1	09.03.2021	15	37	14	0	NAB	1	0	22.12.2020	0	3	0	0	0	NA	14.01.2021	1	0	0	0	0	0
14.01.2021	14	0	47	11	0.23	1	5	0.11	1	5	1	14	0	14	3	0	11	1	0	14.01.2021	1	1	3	1	0	26.01.2021	1	09.03.2021	15	45	14	0	NAB	2	0	24.12.2020	0	3	0	0	0	NA	14.01.2021	1	0	0	0	0	0
14.01.2021	14	0	47	11	0.23	1	5	0.11	1	5	1	14	0	14	3	0	11	1	0	14.01.2021	1	1	3	1	0	26.01.2021	1	09.03.2021	15	36	14	0	NAB	2	0	24.12.2020	0	3	0	0	0	NA	14.01.2021	1	0	0	1	0	0
14.01.2021	14	0	47	11	0.23	1	5	0.11	1	5	1	14	0	14	3	0	11	1	0	14.01.2021	1	1	3	1	0	26.01.2021	1	09.03.2021	15	40	14	0	NAB	1	0	20.12.2020	0	3	0	0	0	NA	14.01.2021	1	0	0	0	0	0
14.01.2021	14	0	47	11	0.23	1	5	0.11	1	5	1	14	0	14	3	0	11	1	0	14.01.2021	1	1	3	1	0	26.01.2021	1	09.03.2021	15	43	14	0	NAB	2	0	15.12.2020	0	3	0	0	1	3	14.01.2021	1	0	0	0	0	0
14.01.2021	14	0	47	11	0.23	1	5	0.11	1	5	1	14	0	14	3	0	11	1	0	14.01.2021	1	1	3	1	0	26.01.2021	1	09.03.2021	15	44	14	0	NAB	2	0	24.12.2020	0	3	0	0	1	3	14.01.2021	1	0	0	0	0	0
14.01.2021	14	0	47	11	0.23	1	5	0.11	1	5	1	14	0	14	3	0	11	1	0	14.01.2021	1	1	3	1	0	26.01.2021	1	09.03.2021	15	38	14	0	NAB	1	0	24.12.2020	0	3	0	0	1	3	14.01.2021	1	0	0	0	0	0
14.01.2021	14	0	47	11	0.23	1	5	0.11	1	5	1	14	0	14	3	0	11	1	0	14.01.2021	1	1	3	1	0	26.01.2021	1	09.03.2021	15	47	14	0	NAB	1	0	29.12.2020	0	3	0	0	0	NA	14.01.2021	1	0	0	0	0	0
14.01.2021	14	0	47	11	0.23	1	5	0.11	1	5	1	14	0	14	3	0	11	1	0	14.01.2021	1	1	3	1	0	26.01.2021	1	09.03.2021	15	39	14	0	NAB	2	0	29.12.2020	0	3	0	0	0	NA	14.01.2021	1	0	0	0	0	0
14.01.2021	14	0	47	11	0.23	1	5	0.11	1	5	1	14	0	14	3	0	11	1	0	14.01.2021	1	1	3	1	0	26.01.2021	1	09.03.2021	15	58	14	0	NAB	1	0	22.02.2021	0	3	0	0	1	3	14.01.2021	0	NA	NA	NA	NA	NA
14.01.2021	14	0	47	11	0.23	1	5	0.11	1	5	1	14	0	14	3	0	11	1	0	14.01.2021	1	1	3	1	0	26.01.2021	1	09.03.2021	15	57	14	0	NAB	1	0	22.02.2021	0	3	0	0	1	3	14.01.2021	0	NA	NA	NA	NA	NA
14.01.2021	14	0	47	11	0.23	1	5	0.11	1	5	1	14	0	14	3	0	11	1	0	14.01.2021	1	1	3	1	0	26.01.2021	1	09.03.2021	15	48	14	0	NAB	1	0	22.02.2021	0	3	0	0	0	NA	14.01.2021	0	NA	NA	NA	NA	NA
14.01.2021	14	0	47	11	0.23	1	5	0.11	1	5	1	14	0	14	3	0	11	1	0	14.01.2021	1	1	3	1	0	26.01.2021	1	09.03.2021	15	49	14	0	NAB	2	0	22.02.2021	0	3	0	0	0	NA	14.01.2021	0	NA	NA	NA	NA	NA
14.01.2021	14	0	47	11	0.23	1	5	0.11	1	5	1	14	0	14	3	0	11	1	0	14.01.2021	1	1	3	1	0	26.01.2021	1	09.03.2021	15	50	14	0	NAB	1	0	23.02.2021	0	3	0	0	0	NA	14.01.2021	0	NA	NA	NA	NA	NA
14.01.2021	14	0	47	11	0.23	1	5	0.11	1	5	1	14	0	14	3	0	11	1	0	14.01.2021	1	1	3	1	0	26.01.2021	1	09.03.2021	15	52	14	0	NAB	1	0	23.02.2021	0	3	0	0	0	NA	14.01.2021	0	NA	NA	NA	NA	NA
14.01.2021	14	0	47	11	0.23	1	5	0.11	1	5	1	14	0	14	3	0	11	1	0	14.01.2021	1	1	3	1	0	26.01.2021	1	09.03.2021	15	53	14	0	NAB	1	0	23.02.2021	0	3	0	0	0	NA	14.01.2021	0	NA	NA	NA	NA	NA
14.01.2021	14	0	47	11	0.23	1	5	0.11	1	5	1	14	0	14	3	0	11	1	0	14.01.2021	1	1	3	1	0	26.01.2021	1	09.03.2021	15	51	14	0	NAB	2	0	23.02.2021	0	3	0	0	1	3	14.01.2021	0	NA	NA	NA	NA	NA
14.01.2021	14	0	47	11	0.23	1	5	0.11	1	5	1	14	0	14	3	0	11	1	0	14.01.2021	1	1	3	1	0	26.01.2021	1	09.03.2021	15	55	14	0	NAB	1	0	01.03.2021	0	3	0	0	0	NA	14.01.2021	0	NA	NA	NA	NA	NA
14.01.2021	14	0	47	11	0.23	1	5	0.11	1	5	1	14	0	14	3	0	11	1	0	14.01.2021	1	1	3	1	0	26.01.2021	1	09.03.2021	15	56	14	0	NAB	1	0	01.03.2021	0	3	0	0	0	NA	14.01.2021	0	NA	NA	NA	NA	NA
14.01.2021	14	0	47	11	0.23	1	5	0.11	1	5	1	14	0	14	3	0	11	1	0	14.01.2021	1	1	3	1	0	26.01.2021	1	09.03.2021	15	59	14	0	NAB	1	0	20.02.2021	0	3	0	0	1	3	14.01.2021	0	NA	NA	NA	NA	NA
14.01.2021	14	0	47	11	0.23	1	5	0.11	1	5	1	14	0	14	3	0	11	1	0	14.01.2021	1	1	3	1	0	26.01.2021	1	09.03.2021	15	54	14	0	NAB	1	0	03.03.2021	0	3	0	0	0	NA	14.01.2021	0	NA	NA	NA	NA	NA
14.01.2021	14	0	47	11	0.23	1	5	0.11	1	5	1	14	0	14	3	0	11	1	0	14.01.2021	1	1	3	1	0	26.01.2021	1	09.03.2021	15	10	14	0	NAB	1	0	16.02.2018	34	1	0	0	0	NA	14.01.2021	1	0	1	2	1	2
14.01.2021	14	0	47	11	0.23	1	5	0.11	1	5	1	14	0	14	3	0	11	1	0	14.01.2021	1	1	3	1	0	26.01.2021	1	09.03.2021	15	19	14	0	NAB	1	0	15.03.2015	69	1	0	0	0	NA	14.01.2021	1	0	0	0	0	0
14.01.2021	14	0	47	11	0.23	1	5	0.11	1	5	1	14	0	14	3	0	11	1	0	14.01.2021	1	1	3	1	0	26.01.2021	1	09.03.2021	15	12	14	0	NAB	2	0	24.05.2019	19	4	1	0	0	NA	14.01.2021	1	0	1	0	0	0
14.01.2021	14	0	47	11	0.23	1	5	0.11	1	5	1	14	0	14	3	0	11	1	0	14.01.2021	1	1	3	1	0	26.01.2021	1	09.03.2021	15	11	14	0	NAB	1	0	20.02.2016	58	1	1	0	0	NA	14.01.2021	1	0	0	0	0	0
14.01.2021	14	0	47	11	0.23	1	5	0.11	1	5	1	14	0	14	3	0	11	1	0	14.01.2021	1	1	3	1	0	26.01.2021	1	09.03.2021	15	24	14	0	NAB	1	0	27.03.2014	81	1	0	0	1	3	14.01.2021	1	0	0	0	0	2
14.01.2021	14	0	47	11	0.23	1	5	0.11	1	5	1	14	0	14	3	0	11	1	0	14.01.2021	1	1	3	1	0	26.01.2021	1	09.03.2021	15	5	14	0	NAB	1	0	25.02.2012	106	1	0	0	1	1	14.01.2021	1	0	1	1	2	3
14.01.2021	14	0	47	11	0.23	1	5	0.11	1	5	1	14	0	14	3	0	11	1	0	14.01.2021	1	1	3	1	0	26.01.2021	1	09.03.2021	15	26	14	0	NAB	1	0	16.03.2016	57	1	0	0	0	NA	14.01.2021	1	0	0	0	4	0
14.01.2021	14	0	47	11	0.23	1	5	0.11	1	5	1	14	0	14	3	0	11	1	0	14.01.2021	1	1	3	1	0	26.01.2021	1	09.03.2021	15	14	14	0	NAB	1	0	22.04.2012	104	1	0	0	1	1	14.01.2021	1	0	2	2	2	2
14.01.2021	14	0	47	11	0.23	1	5	0.11	1	5	1	14	0	14	3	0	11	1	0	14.01.2021	1	1	3	1	0	26.01.2021	1	09.03.2021	15	15	14	0	NAB	1	0	26.02.2014	82	1	0	0	0	NA	14.01.2021	1	0	2	2	0	0
14.01.2021	14	0	47	11	0.23	1	5	0.11	1	5	1	14	0	14	3	0	11	1	0	14.01.2021	1	1	3	1	0	26.01.2021	1	09.03.2021	15	25	14	0	NAB	1	0	24.02.2016	58	1	0	0	0	NA	14.01.2021	1	0	0	0	0	0
14.01.2021	14	0	47	11	0.23	1	5	0.11	1	5	1	14	0	14	3	0	11	1	0	14.01.2021	1	1	3	1	0	26.01.2021	1	09.03.2021	15	2	14	0	NAB	1	0	09.02.2014	83	1	1	0	1	3	14.01.2021	1	0	1	2	0	0
14.01.2021	14	0	47	11	0.23	1	5	0.11	1	5	1	14	0	14	3	0	11	1	0	14.01.2021	1	1	3	1	0	26.01.2021	1	09.03.2021	15	17	14	0	NAB	1	0	20.02.2013	94	1	0	0	1	1	14.01.2021	1	0	2	2	0	1
28.01.2021	16	1	51	17	0.33	1	14	0.27	1	-1	1	11	1	5	0	0	5	0	0	28.01.2021	1	0	5	1	0	11.02.2021	1	15.03.2021	12	21	16	1	AB	1	0	03.04.2012	105	1	0	0	0	NA	28.01.2021	1	0	0	3	0	0
28.01.2021	16	1	51	17	0.33	1	14	0.27	1	-1	1	11	1	5	0	0	5	0	0	28.01.2021	1	0	5	1	0	11.02.2021	1	15.03.2021	12	40	16	1	AB	1	0	01.04.2014	81	1	0	0	0	NA	28.01.2021	1	0	0	3	3	3
28.01.2021	16	1	51	17	0.33	1	14	0.27	1	-1	1	11	1	5	0	0	5	0	0	28.01.2021	1	0	5	1	0	11.02.2021	1	15.03.2021	12	33	16	1	AB	1	0	23.11.2014	74	1	1	0	0	NA	28.01.2021	1	0	0	1	3	0
28.01.2021	16	1	51	17	0.33	1	14	0.27	1	-1	1	11	1	5	0	0	5	0	0	28.01.2021	1	0	5	1	0	11.02.2021	1	15.03.2021	12	25	16	1	AB	1	0	24.11.2014	74	1	0	0	0	NA	28.01.2021	1	1	0	3	0	0
28.01.2021	16	1	51	17	0.33	1	14	0.27	1	-1	1	11	1	5	0	0	5	0	0	28.01.2021	1	0	5	1	0	11.02.2021	1	15.03.2021	12	18	16	1	AB	1	0	21.01.2015	72	1	0	0	0	NA	28.01.2021	1	0	0	0	0	3
28.01.2021	16	1	51	17	0.33	1	14	0.27	1	-1	1	11	1	5	0	0	5	0	0	28.01.2021	1	0	5	1	0	11.02.2021	1	15.03.2021	12	38	16	1	AB	1	0	30.01.2015	71	1	0	0	0	NA	28.01.2021	1	1	0	0	4	0
28.01.2021	16	1	51	17	0.33	1	14	0.27	1	-1	1	11	1	5	0	0	5	0	0	28.01.2021	1	0	5	1	0	11.02.2021	1	15.03.2021	12	23	16	1	AB	1	0	08.02.2016	59	1	0	0	0	NA	28.01.2021	1	0	0	0	1	0
28.01.2021	16	1	51	17	0.33	1	14	0.27	1	-1	1	11	1	5	0	0	5	0	0	28.01.2021	1	0	5	1	0	11.02.2021	1	15.03.2021	12	30	16	1	AB	2	0	01.01.2015	72	4	0	0	0	NA	28.01.2021	1	0	0	0	0	0
28.01.2021	16	1	51	17	0.33	1	14	0.27	1	-1	1	11	1	5	0	0	5	0	0	28.01.2021	1	0	5	1	0	11.02.2021	1	15.03.2021	12	3	16	1	AB	1	0	31.10.2016	50	1	0	0	0	NA	28.01.2021	1	0	0	0	1	0
28.01.2021	16	1	51	17	0.33	1	14	0.27	1	-1	1	11	1	5	0	0	5	0	0	28.01.2021	1	0	5	1	0	11.02.2021	1	15.03.2021	12	1	16	1	AB	2	0	13.05.2019	20	4	0	0	0	NA	28.01.2021	1	0	3	0	1	0
28.01.2021	16	1	51	17	0.33	1	14	0.27	1	-1	1	11	1	5	0	0	5	0	0	28.01.2021	1	0	5	1	0	11.02.2021	1	15.03.2021	12	36	16	1	AB	1	0	27.12.2016	49	1	0	0	0	NA	28.01.2021	1	0	0	0	0	0
28.01.2021	16	1	51	17	0.33	1	14	0.27	1	-1	1	11	1	5	0	0	5	0	0	28.01.2021	1	0	5	1	0	11.02.2021	1	15.03.2021	12	10	16	1	AB	1	0	27.12.2018	25	1	0	0	0	NA	28.01.2021	1	0	0	0	0	0
28.01.2021	16	1	51	17	0.33	1	14	0.27	1	-1	1	11	1	5	0	0	5	0	0	28.01.2021	1	0	5	1	0	11.02.2021	1	15.03.2021	12	8	16	1	AB	1	0	26.02.2014	83	1	1	0	0	NA	28.01.2021	1	0	0	0	1	0
28.01.2021	16	1	51	17	0.33	1	14	0.27	1	-1	1	11	1	5	0	0	5	0	0	28.01.2021	1	0	5	1	0	11.02.2021	1	15.03.2021	12	15	16	1	AB	1	0	27.03.2017	46	1	0	0	0	NA	28.01.2021	1	0	0	0	0	3
28.01.2021	16	1	51	17	0.33	1	14	0.27	1	-1	1	11	1	5	0	0	5	0	0	28.01.2021	1	0	5	1	0	11.02.2021	1	15.03.2021	12	42	16	1	AB	1	0	08.02.2016	59	1	0	0	0	NA	28.01.2021	1	0	3	0	0	0
28.01.2021	16	1	51	17	0.33	1	14	0.27	1	-1	1	11	1	5	0	0	5	0	0	28.01.2021	1	0	5	1	0	11.02.2021	1	15.03.2021	12	28	16	1	AB	1	0	26.04.2018	33	1	0	0	0	NA	28.01.2021	1	0	0	0	0	0
28.01.2021	16	1	51	17	0.33	1	14	0.27	1	-1	1	11	1	5	0	0	5	0	0	28.01.2021	1	0	5	1	0	11.02.2021	1	15.03.2021	12	39	16	1	AB	1	0	03.10.2019	15	1	0	0	0	NA	28.01.2021	1	1	0	0	0	3
28.01.2021	16	1	51	17	0.33	1	14	0.27	1	-1	1	11	1	5	0	0	5	0	0	28.01.2021	1	0	5	1	0	11.02.2021	1	15.03.2021	12	41	16	1	AB	1	0	08.10.2019	15	1	1	0	0	NA	28.01.2021	1	0	0	0	0	0
28.01.2021	16	1	51	17	0.33	1	14	0.27	1	-1	1	11	1	5	0	0	5	0	0	28.01.2021	1	0	5	1	0	11.02.2021	1	15.03.2021	12	31	16	1	AB	1	0	08.10.2019	15	1	0	0	0	NA	28.01.2021	1	0	0	0	0	0
28.01.2021	16	1	51	17	0.33	1	14	0.27	1	-1	1	11	1	5	0	0	5	0	0	28.01.2021	1	0	5	1	0	11.02.2021	1	15.03.2021	12	34	16	1	AB	1	0	08.10.2019	15	1	0	0	0	NA	28.01.2021	1	0	0	0	0	0
28.01.2021	16	1	51	17	0.33	1	14	0.27	1	-1	1	11	1	5	0	0	5	0	0	28.01.2021	1	0	5	1	0	11.02.2021	1	15.03.2021	12	5	16	1	AB	1	0	23.12.2019	13	1	0	0	0	NA	28.01.2021	1	0	0	0	1	0
28.01.2021	16	1	51	17	0.33	1	14	0.27	1	-1	1	11	1	5	0	0	5	0	0	28.01.2021	1	0	5	1	0	11.02.2021	1	15.03.2021	12	7	16	1	AB	1	0	27.01.2020	12	2	0	0	0	NA	28.01.2021	1	0	0	0	0	0
28.01.2021	16	1	51	17	0.33	1	14	0.27	1	-1	1	11	1	5	0	0	5	0	0	28.01.2021	1	0	5	1	0	11.02.2021	1	15.03.2021	12	6	16	1	AB	1	0	04.02.2020	11	2	0	0	0	NA	28.01.2021	1	0	0	0	0	0
28.01.2021	16	1	51	17	0.33	1	14	0.27	1	-1	1	11	1	5	0	0	5	0	0	28.01.2021	1	0	5	1	0	11.02.2021	1	15.03.2021	12	11	16	1	AB	1	0	04.02.2012	107	1	0	0	0	NA	28.01.2021	1	0	0	0	3	2
28.01.2021	16	1	51	17	0.33	1	14	0.27	1	-1	1	11	1	5	0	0	5	0	0	28.01.2021	1	0	5	1	0	11.02.2021	1	15.03.2021	12	4	16	1	AB	1	0	13.04.2020	9	2	1	0	0	NA	28.01.2021	1	0	0	3	0	0
28.01.2021	16	1	51	17	0.33	1	14	0.27	1	-1	1	11	1	5	0	0	5	0	0	28.01.2021	1	0	5	1	0	11.02.2021	1	15.03.2021	12	2	16	1	AB	1	0	13.04.2020	9	2	0	0	0	NA	28.01.2021	1	1	0	0	0	3
28.01.2021	16	1	51	17	0.33	1	14	0.27	1	-1	1	11	1	5	0	0	5	0	0	28.01.2021	1	0	5	1	0	11.02.2021	1	15.03.2021	12	22	16	1	AB	1	0	08.10.2020	3	3	0	0	0	NA	28.01.2021	1	0	0	0	0	0
28.01.2021	16	1	51	17	0.33	1	14	0.27	1	-1	1	11	1	5	0	0	5	0	0	28.01.2021	1	0	5	1	0	11.02.2021	1	15.03.2021	12	24	16	1	AB	2	0	08.10.2020	3	3	0	0	0	NA	28.01.2021	1	0	0	0	0	0
28.01.2021	16	1	51	17	0.33	1	14	0.27	1	-1	1	11	1	5	0	0	5	0	0	28.01.2021	1	0	5	1	0	11.02.2021	1	15.03.2021	12	16	16	1	AB	1	0	09.10.2020	3	3	0	0	0	NA	28.01.2021	1	0	0	0	0	0
28.01.2021	16	1	51	17	0.33	1	14	0.27	1	-1	1	11	1	5	0	0	5	0	0	28.01.2021	1	0	5	1	0	11.02.2021	1	15.03.2021	12	19	16	1	AB	2	0	09.10.2020	3	3	0	Lungenentz�ndung	1	3	28.01.2021	1	0	0	0	0	0
28.01.2021	16	1	51	17	0.33	1	14	0.27	1	-1	1	11	1	5	0	0	5	0	0	28.01.2021	1	0	5	1	0	11.02.2021	1	15.03.2021	12	27	16	1	AB	1	0	11.10.2020	3	3	0	0	0	NA	28.01.2021	1	0	0	0	0	0
28.01.2021	16	1	51	17	0.33	1	14	0.27	1	-1	1	11	1	5	0	0	5	0	0	28.01.2021	1	0	5	1	0	11.02.2021	1	15.03.2021	12	26	16	1	AB	2	0	11.10.2020	3	3	0	0	0	NA	28.01.2021	1	0	0	0	0	0
28.01.2021	16	1	51	17	0.33	1	14	0.27	1	-1	1	11	1	5	0	0	5	0	0	28.01.2021	1	0	5	1	0	11.02.2021	1	15.03.2021	12	12	16	1	AB	1	0	14.10.2020	3	3	0	0	1	3	28.01.2021	1	0	0	0	0	0
28.01.2021	16	1	51	17	0.33	1	14	0.27	1	-1	1	11	1	5	0	0	5	0	0	28.01.2021	1	0	5	1	0	11.02.2021	1	15.03.2021	12	9	16	1	AB	1	0	05.11.2020	2	3	0	0	1	3	28.01.2021	1	0	0	0	0	0
28.01.2021	16	1	51	17	0.33	1	14	0.27	1	-1	1	11	1	5	0	0	5	0	0	28.01.2021	1	0	5	1	0	11.02.2021	1	15.03.2021	12	14	16	1	AB	2	0	19.11.2020	2	3	0	0	0	NA	28.01.2021	1	0	0	0	0	0
28.01.2021	16	1	51	17	0.33	1	14	0.27	1	-1	1	11	1	5	0	0	5	0	0	28.01.2021	1	0	5	1	0	11.02.2021	1	15.03.2021	12	13	16	1	AB	2	0	19.11.2020	2	3	0	0	0	NA	28.01.2021	1	0	0	0	1	0
28.01.2021	16	1	51	17	0.33	1	14	0.27	1	-1	1	11	1	5	0	0	5	0	0	28.01.2021	1	0	5	1	0	11.02.2021	1	15.03.2021	12	35	16	1	AB	2	0	17.12.2020	1	3	0	0	0	NA	28.01.2021	1	0	0	0	0	0
28.01.2021	16	1	51	17	0.33	1	14	0.27	1	-1	1	11	1	5	0	0	5	0	0	28.01.2021	1	0	5	1	0	11.02.2021	1	15.03.2021	12	32	16	1	AB	2	0	20.12.2020	1	3	0	0	0	NA	28.01.2021	1	0	0	0	0	0
28.01.2021	16	1	51	17	0.33	1	14	0.27	1	-1	1	11	1	5	0	0	5	0	0	28.01.2021	1	0	5	1	0	11.02.2021	1	15.03.2021	12	17	16	1	AB	1	0	20.12.2020	1	3	0	0	0	NA	28.01.2021	1	0	1	1	2	1
28.01.2021	16	1	51	17	0.33	1	14	0.27	1	-1	1	11	1	5	0	0	5	0	0	28.01.2021	1	0	5	1	0	11.02.2021	1	15.03.2021	12	45	16	1	AB	1	0	20.12.2020	1	3	0	0	0	NA	28.01.2021	1	0	0	0	0	0
28.01.2021	16	1	51	17	0.33	1	14	0.27	1	-1	1	11	1	5	0	0	5	0	0	28.01.2021	1	0	5	1	0	11.02.2021	1	15.03.2021	12	47	16	1	AB	1	0	22.12.2020	1	3	0	0	0	NA	28.01.2021	1	0	0	0	0	0
28.01.2021	16	1	51	17	0.33	1	14	0.27	1	-1	1	11	1	5	0	0	5	0	0	28.01.2021	1	0	5	1	0	11.02.2021	1	15.03.2021	12	46	16	1	AB	1	0	22.12.2020	1	3	0	0	0	NA	28.01.2021	1	0	0	0	2	2
28.01.2021	16	1	51	17	0.33	1	14	0.27	1	-1	1	11	1	5	0	0	5	0	0	28.01.2021	1	0	5	1	0	11.02.2021	1	15.03.2021	12	20	16	1	AB	2	0	23.12.2020	1	3	0	0	0	NA	28.01.2021	1	0	0	0	0	0
28.01.2021	16	1	51	17	0.33	1	14	0.27	1	-1	1	11	1	5	0	0	5	0	0	28.01.2021	1	0	5	1	0	11.02.2021	1	15.03.2021	12	29	16	1	AB	2	0	26.12.2020	1	3	0	0	0	NA	28.01.2021	1	0	0	0	1	2
28.01.2021	16	1	51	17	0.33	1	14	0.27	1	-1	1	11	1	5	0	0	5	0	0	28.01.2021	1	0	5	1	0	11.02.2021	1	15.03.2021	12	43	16	1	AB	1	0	07.01.2021	0	3	0	0	0	NA	28.01.2021	1	0	3	2	0	0
28.01.2021	16	1	51	17	0.33	1	14	0.27	1	-1	1	11	1	5	0	0	5	0	0	28.01.2021	1	0	5	1	0	11.02.2021	1	15.03.2021	12	37	16	1	AB	2	0	07.01.2021	0	3	0	0	0	NA	28.01.2021	1	0	0	0	0	0
28.01.2021	16	1	51	17	0.33	1	14	0.27	1	-1	1	11	1	5	0	0	5	0	0	28.01.2021	1	0	5	1	0	11.02.2021	1	15.03.2021	12	44	16	1	AB	2	0	12.01.2021	0	3	0	0	0	NA	28.01.2021	1	0	0	0	1	1
28.01.2021	16	1	51	17	0.33	1	14	0.27	1	-1	1	11	1	5	0	0	5	0	0	28.01.2021	1	0	5	1	0	11.02.2021	1	15.03.2021	12	48	16	1	AB	1	0	13.01.2021	0	3	0	0	0	NA	28.01.2021	1	0	0	0	0	0
28.01.2021	16	1	51	17	0.33	1	14	0.27	1	-1	1	11	1	5	0	0	5	0	0	28.01.2021	1	0	5	1	0	11.02.2021	1	15.03.2021	12	51	16	1	AB	2	0	16.01.2021	0	3	0	0	0	NA	28.01.2021	1	0	0	0	0	0
28.01.2021	16	1	51	17	0.33	1	14	0.27	1	-1	1	11	1	5	0	0	5	0	0	28.01.2021	1	0	5	1	0	11.02.2021	1	15.03.2021	12	50	16	1	AB	2	0	16.01.2021	0	3	0	0	0	NA	28.01.2021	1	0	0	0	0	0
28.01.2021	16	1	51	17	0.33	1	14	0.27	1	-1	1	11	1	5	0	0	5	0	0	28.01.2021	1	0	5	1	0	11.02.2021	1	15.03.2021	12	49	16	1	AB	2	0	21.01.2021	0	3	0	0	1	3	28.01.2021	1	0	0	0	0	0
28.01.2021	16	1	51	17	0.33	1	14	0.27	1	-1	1	11	1	5	0	0	5	0	0	28.01.2021	1	0	5	1	0	11.02.2021	1	15.03.2021	12	57	16	1	AB	2	0	08.02.2021	0	3	0	0	1	3	28.01.2021	0	NA	NA	NA	NA	NA
28.01.2021	16	1	51	17	0.33	1	14	0.27	1	-1	1	11	1	5	0	0	5	0	0	28.01.2021	1	0	5	1	0	11.02.2021	1	15.03.2021	12	60	16	1	AB	2	0	08.03.2021	0	3	0	0	0	NA	28.01.2021	0	NA	NA	NA	NA	NA
28.01.2021	16	1	51	17	0.33	1	14	0.27	1	-1	1	11	1	5	0	0	5	0	0	28.01.2021	1	0	5	1	0	11.02.2021	1	15.03.2021	12	58	16	1	AB	1	0	08.02.2021	0	3	0	0	0	NA	28.01.2021	0	NA	NA	NA	NA	NA
28.01.2021	16	1	51	17	0.33	1	14	0.27	1	-1	1	11	1	5	0	0	5	0	0	28.01.2021	1	0	5	1	0	11.02.2021	1	15.03.2021	12	59	16	1	AB	1	0	08.02.2021	0	3	0	0	0	NA	28.01.2021	0	NA	NA	NA	NA	NA
24.02.2021	17	0	47	15	0.32	1	5	0.11	1	0	0	10	1	0	0	0	0	0	0	24.02.2021	1	1	3	1	0	10.03.2021	1	07.04.2021	11	26	17	0	NAB	1	0	14.01.2015	73	1	1	0	0	NA	24.02.2021	1	0	0	1	0	0
24.02.2021	17	0	47	15	0.32	1	5	0.11	1	0	0	10	1	0	0	0	0	0	0	24.02.2021	1	1	3	1	0	10.03.2021	1	07.04.2021	11	20	17	0	NAB	1	0	04.03.2014	83	1	1	0	0	NA	24.02.2021	1	0	0	2	2	0
24.02.2021	17	0	47	15	0.32	1	5	0.11	1	0	0	10	1	0	0	0	0	0	0	24.02.2021	1	1	3	1	0	10.03.2021	1	07.04.2021	11	14	17	0	NAB	1	0	20.04.2014	82	1	1	0	0	NA	24.02.2021	1	0	1	1	1	1
24.02.2021	17	0	47	15	0.32	1	5	0.11	1	0	0	10	1	0	0	0	0	0	0	24.02.2021	1	1	3	1	0	10.03.2021	1	07.04.2021	11	42	17	0	NAB	1	0	08.03.2014	83	1	0	0	0	NA	24.02.2021	1	0	0	0	1	1
24.02.2021	17	0	47	15	0.32	1	5	0.11	1	0	0	10	1	0	0	0	0	0	0	24.02.2021	1	1	3	1	0	10.03.2021	1	07.04.2021	11	36	17	0	NAB	1	0	15.12.2012	98	1	0	0	0	NA	24.02.2021	1	0	1	1	1	1
24.02.2021	17	0	47	15	0.32	1	5	0.11	1	0	0	10	1	0	0	0	0	0	0	24.02.2021	1	1	3	1	0	10.03.2021	1	07.04.2021	11	5	17	0	NAB	1	0	29.11.2015	62	1	1	0	0	NA	24.02.2021	1	0	2	2	1	1
24.02.2021	17	0	47	15	0.32	1	5	0.11	1	0	0	10	1	0	0	0	0	0	0	24.02.2021	1	1	3	1	0	10.03.2021	1	07.04.2021	11	33	17	0	NAB	1	0	10.01.2016	61	1	0	0	0	NA	24.02.2021	1	0	2	2	1	1
24.02.2021	17	0	47	15	0.32	1	5	0.11	1	0	0	10	1	0	0	0	0	0	0	24.02.2021	1	1	3	1	0	10.03.2021	1	07.04.2021	11	7	17	0	NAB	1	0	12.01.2016	61	1	1	0	0	NA	24.02.2021	1	0	1	1	1	1
24.02.2021	17	0	47	15	0.32	1	5	0.11	1	0	0	10	1	0	0	0	0	0	0	24.02.2021	1	1	3	1	0	10.03.2021	1	07.04.2021	11	9	17	0	NAB	1	0	02.01.2016	61	1	1	0	0	NA	24.02.2021	1	0	2	1	2	2
24.02.2021	17	0	47	15	0.32	1	5	0.11	1	0	0	10	1	0	0	0	0	0	0	24.02.2021	1	1	3	1	0	10.03.2021	1	07.04.2021	11	1	17	0	NAB	1	0	06.04.2016	58	1	1	0	0	NA	24.02.2021	1	0	0	1	0	2
24.02.2021	17	0	47	15	0.32	1	5	0.11	1	0	0	10	1	0	0	0	0	0	0	24.02.2021	1	1	3	1	0	10.03.2021	1	07.04.2021	11	11	17	0	NAB	1	0	07.09.2016	53	1	1	0	0	NA	24.02.2021	1	0	0	1	2	3
24.02.2021	17	0	47	15	0.32	1	5	0.11	1	0	0	10	1	0	0	0	0	0	0	24.02.2021	1	1	3	1	0	10.03.2021	1	07.04.2021	11	38	17	0	NAB	1	0	14.03.2019	23	1	0	0	0	NA	24.02.2021	1	0	0	0	0	0
24.02.2021	17	0	47	15	0.32	1	5	0.11	1	0	0	10	1	0	0	0	0	0	0	24.02.2021	1	1	3	1	0	10.03.2021	1	07.04.2021	11	24	17	0	NAB	1	0	14.12.2019	14	1	0	0	0	NA	24.02.2021	1	0	0	0	0	0
24.02.2021	17	0	47	15	0.32	1	5	0.11	1	0	0	10	1	0	0	0	0	0	0	24.02.2021	1	1	3	1	0	10.03.2021	1	07.04.2021	11	18	17	0	NAB	1	0	25.01.2013	96	1	1	0	0	NA	24.02.2021	1	1	2	3	2	2
24.02.2021	17	0	47	15	0.32	1	5	0.11	1	0	0	10	1	0	0	0	0	0	0	24.02.2021	1	1	3	1	0	10.03.2021	1	07.04.2021	11	47	17	0	NAB	2	0	04.12.2020	2	3	0	0	0	NA	24.02.2021	1	0	0	0	0	0
24.02.2021	17	0	47	15	0.32	1	5	0.11	1	0	0	10	1	0	0	0	0	0	0	24.02.2021	1	1	3	1	0	10.03.2021	1	07.04.2021	11	46	17	0	NAB	2	0	04.12.2020	2	3	0	0	0	NA	24.02.2021	1	0	0	0	0	0
24.02.2021	17	0	47	15	0.32	1	5	0.11	1	0	0	10	1	0	0	0	0	0	0	24.02.2021	1	1	3	1	0	10.03.2021	1	07.04.2021	11	15	17	0	NAB	2	0	04.12.2020	2	3	0	0	0	NA	24.02.2021	1	0	0	0	0	0
24.02.2021	17	0	47	15	0.32	1	5	0.11	1	0	0	10	1	0	0	0	0	0	0	24.02.2021	1	1	3	1	0	10.03.2021	1	07.04.2021	11	27	17	0	NAB	2	0	04.12.2020	2	3	0	0	0	NA	24.02.2021	1	0	0	0	0	0
24.02.2021	17	0	47	15	0.32	1	5	0.11	1	0	0	10	1	0	0	0	0	0	0	24.02.2021	1	1	3	1	0	10.03.2021	1	07.04.2021	11	37	17	0	NAB	2	0	07.12.2020	2	3	0	0	0	NA	24.02.2021	1	0	0	0	0	0
24.02.2021	17	0	47	15	0.32	1	5	0.11	1	0	0	10	1	0	0	0	0	0	0	24.02.2021	1	1	3	1	0	10.03.2021	1	07.04.2021	11	16	17	0	NAB	1	0	02.06.2016	56	1	0	0	0	NA	24.02.2021	1	0	2	3	2	1
24.02.2021	17	0	47	15	0.32	1	5	0.11	1	0	0	10	1	0	0	0	0	0	0	24.02.2021	1	1	3	1	0	10.03.2021	1	07.04.2021	11	29	17	0	NAB	1	0	04.06.2016	56	1	1	0	0	NA	24.02.2021	1	0	2	1	2	2
24.02.2021	17	0	47	15	0.32	1	5	0.11	1	0	0	10	1	0	0	0	0	0	0	24.02.2021	1	1	3	1	0	10.03.2021	1	07.04.2021	11	39	17	0	NAB	1	0	07.12.2020	2	3	0	0	0	NA	24.02.2021	1	0	0	0	0	0
24.02.2021	17	0	47	15	0.32	1	5	0.11	1	0	0	10	1	0	0	0	0	0	0	24.02.2021	1	1	3	1	0	10.03.2021	1	07.04.2021	11	17	17	0	NAB	1	0	07.12.2020	2	3	0	0	0	NA	24.02.2021	1	0	0	0	0	1
24.02.2021	17	0	47	15	0.32	1	5	0.11	1	0	0	10	1	0	0	0	0	0	0	24.02.2021	1	1	3	1	0	10.03.2021	1	07.04.2021	11	4	17	0	NAB	1	0	07.12.2020	2	3	1	0	0	NA	24.02.2021	1	0	0	0	1	0
24.02.2021	17	0	47	15	0.32	1	5	0.11	1	0	0	10	1	0	0	0	0	0	0	24.02.2021	1	1	3	1	0	10.03.2021	1	07.04.2021	11	2	17	0	NAB	2	0	08.12.2020	2	3	0	0	0	NA	24.02.2021	1	0	0	2	1	2
24.02.2021	17	0	47	15	0.32	1	5	0.11	1	0	0	10	1	0	0	0	0	0	0	24.02.2021	1	1	3	1	0	10.03.2021	1	07.04.2021	11	41	17	0	NAB	2	0	10.12.2020	2	3	0	0	0	NA	24.02.2021	1	0	0	0	1	0
24.02.2021	17	0	47	15	0.32	1	5	0.11	1	0	0	10	1	0	0	0	0	0	0	24.02.2021	1	1	3	1	0	10.03.2021	1	07.04.2021	11	25	17	0	NAB	2	0	10.12.2020	2	3	0	0	0	NA	24.02.2021	1	0	0	0	0	0
24.02.2021	17	0	47	15	0.32	1	5	0.11	1	0	0	10	1	0	0	0	0	0	0	24.02.2021	1	1	3	1	0	10.03.2021	1	07.04.2021	11	22	17	0	NAB	2	0	10.12.2020	2	3	0	0	0	NA	24.02.2021	1	0	0	0	0	0
24.02.2021	17	0	47	15	0.32	1	5	0.11	1	0	0	10	1	0	0	0	0	0	0	24.02.2021	1	1	3	1	0	10.03.2021	1	07.04.2021	11	21	17	0	NAB	1	0	13.12.2020	2	3	0	0	0	NA	24.02.2021	1	0	0	0	0	0
24.02.2021	17	0	47	15	0.32	1	5	0.11	1	0	0	10	1	0	0	0	0	0	0	24.02.2021	1	1	3	1	0	10.03.2021	1	07.04.2021	11	23	17	0	NAB	1	0	12.05.2014	81	1	1	0	0	NA	24.02.2021	1	1	4	2	1	4
24.02.2021	17	0	47	15	0.32	1	5	0.11	1	0	0	10	1	0	0	0	0	0	0	24.02.2021	1	1	3	1	0	10.03.2021	1	07.04.2021	11	3	17	0	NAB	1	0	18.11.2017	39	1	1	0	0	NA	24.02.2021	1	0	0	1	1	1
24.02.2021	17	0	47	15	0.32	1	5	0.11	1	0	0	10	1	0	0	0	0	0	0	24.02.2021	1	1	3	1	0	10.03.2021	1	07.04.2021	11	40	17	0	NAB	1	0	24.01.2019	25	1	0	0	0	NA	24.02.2021	1	0	0	0	1	0
24.02.2021	17	0	47	15	0.32	1	5	0.11	1	0	0	10	1	0	0	0	0	0	0	24.02.2021	1	1	3	1	0	10.03.2021	1	07.04.2021	11	35	17	0	NAB	1	0	25.01.2019	24	1	1	0	0	NA	24.02.2021	1	0	3	1	1	1
24.02.2021	17	0	47	15	0.32	1	5	0.11	1	0	0	10	1	0	0	0	0	0	0	24.02.2021	1	1	3	1	0	10.03.2021	1	07.04.2021	11	45	17	0	NAB	2	0	09.05.2018	33	4	1	0	0	NA	24.02.2021	1	0	0	0	0	0
24.02.2021	17	0	47	15	0.32	1	5	0.11	1	0	0	10	1	0	0	0	0	0	0	24.02.2021	1	1	3	1	0	10.03.2021	1	07.04.2021	11	31	17	0	NAB	1	0	15.01.2020	13	1	0	0	0	NA	24.02.2021	1	0	0	0	0	0
24.02.2021	17	0	47	15	0.32	1	5	0.11	1	0	0	10	1	0	0	0	0	0	0	24.02.2021	1	1	3	1	0	10.03.2021	1	07.04.2021	11	32	17	0	NAB	2	0	16.12.2020	2	3	0	0	0	NA	24.02.2021	1	0	0	0	1	0
24.02.2021	17	0	47	15	0.32	1	5	0.11	1	0	0	10	1	0	0	0	0	0	0	24.02.2021	1	1	3	1	0	10.03.2021	1	07.04.2021	11	30	17	0	NAB	2	0	16.12.2020	2	3	0	0	0	NA	24.02.2021	1	0	0	0	0	2
24.02.2021	17	0	47	15	0.32	1	5	0.11	1	0	0	10	1	0	0	0	0	0	0	24.02.2021	1	1	3	1	0	10.03.2021	1	07.04.2021	11	19	17	0	NAB	2	0	16.12.2020	2	3	0	0	0	NA	24.02.2021	1	0	0	0	2	1
24.02.2021	17	0	47	15	0.32	1	5	0.11	1	0	0	10	1	0	0	0	0	0	0	24.02.2021	1	1	3	1	0	10.03.2021	1	07.04.2021	11	34	17	0	NAB	2	0	17.12.2020	2	3	0	0	0	NA	24.02.2021	1	0	0	0	0	2
24.02.2021	17	0	47	15	0.32	1	5	0.11	1	0	0	10	1	0	0	0	0	0	0	24.02.2021	1	1	3	1	0	10.03.2021	1	07.04.2021	11	28	17	0	NAB	2	0	17.12.2020	2	3	1	0	0	NA	24.02.2021	1	0	0	0	0	0
24.02.2021	17	0	47	15	0.32	1	5	0.11	1	0	0	10	1	0	0	0	0	0	0	24.02.2021	1	1	3	1	0	10.03.2021	1	07.04.2021	11	12	17	0	NAB	2	0	18.12.2020	2	3	0	0	0	NA	24.02.2021	1	0	0	0	0	0
24.02.2021	17	0	47	15	0.32	1	5	0.11	1	0	0	10	1	0	0	0	0	0	0	24.02.2021	1	1	3	1	0	10.03.2021	1	07.04.2021	11	8	17	0	NAB	2	0	18.12.2020	2	3	0	0	0	NA	24.02.2021	1	0	0	1	0	0
24.02.2021	17	0	47	15	0.32	1	5	0.11	1	0	0	10	1	0	0	0	0	0	0	24.02.2021	1	1	3	1	0	10.03.2021	1	07.04.2021	11	10	17	0	NAB	1	0	18.12.2020	2	3	0	0	0	NA	24.02.2021	1	0	0	0	1	0
24.02.2021	17	0	47	15	0.32	1	5	0.11	1	0	0	10	1	0	0	0	0	0	0	24.02.2021	1	1	3	1	0	10.03.2021	1	07.04.2021	11	44	17	0	NAB	1	0	19.12.2020	2	3	0	0	0	NA	24.02.2021	1	0	0	1	0	0
24.02.2021	17	0	47	15	0.32	1	5	0.11	1	0	0	10	1	0	0	0	0	0	0	24.02.2021	1	1	3	1	0	10.03.2021	1	07.04.2021	11	6	17	0	NAB	1	0	21.12.2020	2	3	0	0	0	NA	24.02.2021	1	0	0	0	1	0
24.02.2021	17	0	47	15	0.32	1	5	0.11	1	0	0	10	1	0	0	0	0	0	0	24.02.2021	1	1	3	1	0	10.03.2021	1	07.04.2021	11	13	17	0	NAB	2	0	24.12.2020	2	3	0	0	0	NA	24.02.2021	1	0	0	0	0	0
24.02.2021	17	0	47	15	0.32	1	5	0.11	1	0	0	10	1	0	0	0	0	0	0	24.02.2021	1	1	3	1	0	10.03.2021	1	07.04.2021	11	43	17	0	NAB	1	0	28.12.2020	1	3	0	0	0	NA	24.02.2021	1	0	0	0	1	0
18.02.2021	18	1	38	18	0.47	2	10	0.26	1	2	1	10	1	6	1	1	4	1	1	18.02.2021	1	1	3	1	0	04.03.2021	1	01.04.2021	11	37	18	1	AB	2	1	18.04.2016	58	4	1	0	0	NA	18.02.2021	1	0	0	0	0	0
18.02.2021	18	1	38	18	0.47	2	10	0.26	1	2	1	10	1	6	1	1	4	1	1	18.02.2021	1	1	3	1	0	04.03.2021	1	01.04.2021	11	16	18	1	AB	1	1	29.02.2016	59	1	1	0	0	NA	18.02.2021	1	1	0	0	1	1
18.02.2021	18	1	38	18	0.47	2	10	0.26	1	2	1	10	1	6	1	1	4	1	1	18.02.2021	1	1	3	1	0	04.03.2021	1	01.04.2021	11	12	18	1	AB	1	1	29.02.2016	59	1	1	0	1	3	18.02.2021	1	0	1	1	3	1
18.02.2021	18	1	38	18	0.47	2	10	0.26	1	2	1	10	1	6	1	1	4	1	1	18.02.2021	1	1	3	1	0	04.03.2021	1	01.04.2021	11	3	18	1	AB	1	1	01.11.2013	87	1	1	0	1	1	18.02.2021	1	1	0	0	0	3
18.02.2021	18	1	38	18	0.47	2	10	0.26	1	2	1	10	1	6	1	1	4	1	1	18.02.2021	1	1	3	1	0	04.03.2021	1	01.04.2021	11	15	18	1	AB	1	1	16.05.2015	69	1	1	0	0	NA	18.02.2021	1	1	4	2	4	1
18.02.2021	18	1	38	18	0.47	2	10	0.26	1	2	1	10	1	6	1	1	4	1	1	18.02.2021	1	1	3	1	0	04.03.2021	1	01.04.2021	11	14	18	1	AB	1	1	02.11.2015	63	1	1	0	0	NA	18.02.2021	1	1	0	0	1	1
18.02.2021	18	1	38	18	0.47	2	10	0.26	1	2	1	10	1	6	1	1	4	1	1	18.02.2021	1	1	3	1	0	04.03.2021	1	01.04.2021	11	35	18	1	AB	1	1	25.10.2016	51	1	1	0	1	2	18.02.2021	1	1	2	1	2	1
18.02.2021	18	1	38	18	0.47	2	10	0.26	1	2	1	10	1	6	1	1	4	1	1	18.02.2021	1	1	3	1	0	04.03.2021	1	01.04.2021	11	36	18	1	AB	2	1	30.09.2018	28	4	1	0	0	NA	18.02.2021	1	0	2	1	2	2
18.02.2021	18	1	38	18	0.47	2	10	0.26	1	2	1	10	1	6	1	1	4	1	1	18.02.2021	1	1	3	1	0	04.03.2021	1	01.04.2021	11	13	18	1	AB	1	1	27.11.2018	26	1	1	0	0	NA	18.02.2021	1	0	0	0	1	1
18.02.2021	18	1	38	18	0.47	2	10	0.26	1	2	1	10	1	6	1	1	4	1	1	18.02.2021	1	1	3	1	0	04.03.2021	1	01.04.2021	11	21	18	1	AB	1	1	15.12.2018	26	1	0	0	0	NA	18.02.2021	1	0	0	4	0	0
18.02.2021	18	1	38	18	0.47	2	10	0.26	1	2	1	10	1	6	1	1	4	1	1	18.02.2021	1	1	3	1	0	04.03.2021	1	01.04.2021	11	11	18	1	AB	1	1	28.03.2019	22	1	0	0	0	NA	18.02.2021	1	0	1	1	1	1
18.02.2021	18	1	38	18	0.47	2	10	0.26	1	2	1	10	1	6	1	1	4	1	1	18.02.2021	1	1	3	1	0	04.03.2021	1	01.04.2021	11	18	18	1	AB	1	1	08.06.2019	20	1	1	0	0	NA	18.02.2021	1	1	2	2	0	0
18.02.2021	18	1	38	18	0.47	2	10	0.26	1	2	1	10	1	6	1	1	4	1	1	18.02.2021	1	1	3	1	0	04.03.2021	1	01.04.2021	11	5	18	1	AB	1	1	11.06.2019	20	1	0	0	0	NA	18.02.2021	1	0	0	0	0	1
18.02.2021	18	1	38	18	0.47	2	10	0.26	1	2	1	10	1	6	1	1	4	1	1	18.02.2021	1	1	3	1	0	04.03.2021	1	01.04.2021	11	24	18	1	AB	1	1	13.10.2019	16	1	0	0	0	NA	18.02.2021	1	0	0	3	0	0
18.02.2021	18	1	38	18	0.47	2	10	0.26	1	2	1	10	1	6	1	1	4	1	1	18.02.2021	1	1	3	1	0	04.03.2021	1	01.04.2021	11	9	18	1	AB	1	1	13.10.2019	16	1	0	0	0	NA	18.02.2021	1	0	0	0	1	0
18.02.2021	18	1	38	18	0.47	2	10	0.26	1	2	1	10	1	6	1	1	4	1	1	18.02.2021	1	1	3	1	0	04.03.2021	1	01.04.2021	11	20	18	1	AB	1	1	15.10.2019	16	1	1	0	0	NA	18.02.2021	1	0	2	2	1	1
18.02.2021	18	1	38	18	0.47	2	10	0.26	1	2	1	10	1	6	1	1	4	1	1	18.02.2021	1	1	3	1	0	04.03.2021	1	01.04.2021	11	8	18	1	AB	1	1	29.10.2019	15	1	0	0	0	NA	18.02.2021	1	1	0	4	0	0
18.02.2021	18	1	38	18	0.47	2	10	0.26	1	2	1	10	1	6	1	1	4	1	1	18.02.2021	1	1	3	1	0	04.03.2021	1	01.04.2021	11	23	18	1	AB	1	1	29.10.2019	15	1	0	0	0	NA	18.02.2021	1	0	1	2	1	2
18.02.2021	18	1	38	18	0.47	2	10	0.26	1	2	1	10	1	6	1	1	4	1	1	18.02.2021	1	1	3	1	0	04.03.2021	1	01.04.2021	11	26	18	1	AB	1	1	05.04.2020	10	2	0	0	0	NA	18.02.2021	1	0	0	0	0	0
18.02.2021	18	1	38	18	0.47	2	10	0.26	1	2	1	10	1	6	1	1	4	1	1	18.02.2021	1	1	3	1	0	04.03.2021	1	01.04.2021	11	30	18	1	AB	1	1	09.10.2020	4	3	0	0	0	NA	18.02.2021	1	0	0	0	0	0
18.02.2021	18	1	38	18	0.47	2	10	0.26	1	2	1	10	1	6	1	1	4	1	1	18.02.2021	1	1	3	1	0	04.03.2021	1	01.04.2021	11	22	18	1	AB	1	1	15.10.2020	4	3	0	0	0	NA	18.02.2021	1	0	1	0	1	1
18.02.2021	18	1	38	18	0.47	2	10	0.26	1	2	1	10	1	6	1	1	4	1	1	18.02.2021	1	1	3	1	0	04.03.2021	1	01.04.2021	11	7	18	1	AB	1	1	16.08.2018	30	1	0	0	0	NA	18.02.2021	1	0	0	0	0	0
18.02.2021	18	1	38	18	0.47	2	10	0.26	1	2	1	10	1	6	1	1	4	1	1	18.02.2021	1	1	3	1	0	04.03.2021	1	01.04.2021	11	1	18	1	AB	1	1	01.12.2018	26	1	1	0	0	NA	18.02.2021	1	0	1	1	0	1
18.02.2021	18	1	38	18	0.47	2	10	0.26	1	2	1	10	1	6	1	1	4	1	1	18.02.2021	1	1	3	1	0	04.03.2021	1	01.04.2021	11	2	18	1	AB	1	1	24.10.2018	27	1	0	0	0	NA	18.02.2021	1	1	0	0	3	3
18.02.2021	18	1	38	18	0.47	2	10	0.26	1	2	1	10	1	6	1	1	4	1	1	18.02.2021	1	1	3	1	0	04.03.2021	1	01.04.2021	11	38	18	1	AB	2	1	16.10.2019	16	4	1	0	0	NA	18.02.2021	1	0	1	0	1	0
18.02.2021	18	1	38	18	0.47	2	10	0.26	1	2	1	10	1	6	1	1	4	1	1	18.02.2021	1	1	3	1	0	04.03.2021	1	01.04.2021	11	31	18	1	AB	1	1	24.10.2020	3	3	0	0	0	NA	18.02.2021	1	0	0	0	1	0
18.02.2021	18	1	38	18	0.47	2	10	0.26	1	2	1	10	1	6	1	1	4	1	1	18.02.2021	1	1	3	1	0	04.03.2021	1	01.04.2021	11	34	18	1	AB	1	1	28.11.2020	2	3	0	0	0	NA	18.02.2021	1	0	0	0	0	0
18.02.2021	18	1	38	18	0.47	2	10	0.26	1	2	1	10	1	6	1	1	4	1	1	18.02.2021	1	1	3	1	0	04.03.2021	1	01.04.2021	11	19	18	1	AB	1	1	08.12.2020	2	3	0	0	0	NA	18.02.2021	1	0	0	1	1	1
18.02.2021	18	1	38	18	0.47	2	10	0.26	1	2	1	10	1	6	1	1	4	1	1	18.02.2021	1	1	3	1	0	04.03.2021	1	01.04.2021	11	4	18	1	AB	1	1	08.12.2020	2	3	0	0	0	NA	18.02.2021	1	0	0	0	1	0
18.02.2021	18	1	38	18	0.47	2	10	0.26	1	2	1	10	1	6	1	1	4	1	1	18.02.2021	1	1	3	1	0	04.03.2021	1	01.04.2021	11	32	18	1	AB	1	1	14.12.2020	2	3	0	0	0	NA	18.02.2021	1	0	2	0	0	1
18.02.2021	18	1	38	18	0.47	2	10	0.26	1	2	1	10	1	6	1	1	4	1	1	18.02.2021	1	1	3	1	0	04.03.2021	1	01.04.2021	11	17	18	1	AB	1	1	14.12.2020	2	3	0	0	0	NA	18.02.2021	1	0	0	1	1	1
18.02.2021	18	1	38	18	0.47	2	10	0.26	1	2	1	10	1	6	1	1	4	1	1	18.02.2021	1	1	3	1	0	04.03.2021	1	01.04.2021	11	27	18	1	AB	1	1	15.12.2020	2	3	0	0	0	NA	18.02.2021	1	1	0	2	0	3
18.02.2021	18	1	38	18	0.47	2	10	0.26	1	2	1	10	1	6	1	1	4	1	1	18.02.2021	1	1	3	1	0	04.03.2021	1	01.04.2021	11	10	18	1	AB	1	1	15.12.2020	2	3	0	0	0	NA	18.02.2021	1	1	0	0	2	4
18.02.2021	18	1	38	18	0.47	2	10	0.26	1	2	1	10	1	6	1	1	4	1	1	18.02.2021	1	1	3	1	0	04.03.2021	1	01.04.2021	11	33	18	1	AB	2	1	17.12.2020	2	3	0	0	0	NA	18.02.2021	1	0	2	1	0	0
18.02.2021	18	1	38	18	0.47	2	10	0.26	1	2	1	10	1	6	1	1	4	1	1	18.02.2021	1	1	3	1	0	04.03.2021	1	01.04.2021	11	29	18	1	AB	1	1	19.12.2020	1	3	0	0	0	NA	18.02.2021	1	0	0	0	1	1
18.02.2021	18	1	38	18	0.47	2	10	0.26	1	2	1	10	1	6	1	1	4	1	1	18.02.2021	1	1	3	1	0	04.03.2021	1	01.04.2021	11	25	18	1	AB	2	1	19.12.2020	1	3	0	0	0	NA	18.02.2021	1	0	1	2	1	1
18.02.2021	18	1	38	18	0.47	2	10	0.26	1	2	1	10	1	6	1	1	4	1	1	18.02.2021	1	1	3	1	0	04.03.2021	1	01.04.2021	11	6	18	1	AB	1	1	20.12.2020	1	3	0	0	0	NA	18.02.2021	1	0	0	0	4	4
18.02.2021	18	1	38	18	0.47	2	10	0.26	1	2	1	10	1	6	1	1	4	1	1	18.02.2021	1	1	3	1	0	04.03.2021	1	01.04.2021	11	28	18	1	AB	2	1	20.12.2020	1	3	0	0	0	NA	18.02.2021	1	0	0	0	0	0
18.02.2021	18	1	38	18	0.47	2	10	0.26	1	2	1	10	1	6	1	1	4	1	1	18.02.2021	1	1	3	1	0	04.03.2021	1	01.04.2021	11	40	18	1	AB	1	1	18.03.2021	0	3	0	0	1	3	18.02.2021	0	NA	NA	NA	NA	NA
18.02.2021	18	1	38	18	0.47	2	10	0.26	1	2	1	10	1	6	1	1	4	1	1	18.02.2021	1	1	3	1	0	04.03.2021	1	01.04.2021	11	41	18	1	AB	1	1	18.03.2021	0	3	0	0	1	3	18.02.2021	0	NA	NA	NA	NA	NA
18.02.2021	18	1	38	18	0.47	2	10	0.26	1	2	1	10	1	6	1	1	4	1	1	18.02.2021	1	1	3	1	0	04.03.2021	1	01.04.2021	11	42	18	1	AB	2	1	18.03.2021	0	3	0	0	1	3	18.02.2021	0	NA	NA	NA	NA	NA
18.02.2021	18	1	38	18	0.47	2	10	0.26	1	2	1	10	1	6	1	1	4	1	1	18.02.2021	1	1	3	1	0	04.03.2021	1	01.04.2021	11	39	18	1	AB	2	1	03.03.2021	0	3	0	0	0	NA	18.02.2021	0	NA	NA	NA	NA	NA
18.02.2021	18	1	38	18	0.47	2	10	0.26	1	2	1	10	1	6	1	1	4	1	1	18.02.2021	1	1	3	1	0	04.03.2021	1	01.04.2021	11	43	18	1	AB	2	1	01.04.2021	0	3	0	0	0	NA	18.02.2021	0	NA	NA	NA	NA	NA
20.02.2021	19	0	67	35	0.52		28	0.42		26	1	14	0	16	2	4	10	1	1	20.02.2021	1	0	3	1	1	06.03.2021	1	17.04.2021	15	23	19	0	NAB	1	0	05.10.2019	16	1	0	0	0	NA	20.02.2021	1	0	0	0	0	0
20.02.2021	19	0	67	35	0.52		28	0.42	2	26	1	14	0	16	2	4	10	1	1	20.02.2021	1	0	3	1	1	06.03.2021	1	17.04.2021	15	22	19	0	NAB	1	0	19.10.2019	16	1	1	0	0	NA	20.02.2021	1	0	0	0	0	0
20.02.2021	19	0	67	35	0.52	2	28	0.42	2	26	1	14	0	16	2	4	10	1	1	20.02.2021	1	0	3	1	1	06.03.2021	1	17.04.2021	15	40	19	0	NAB	1	0	01.01.2014	85	1	0	0	0	NA	20.02.2021	1	0	2	3	3	1
20.02.2021	19	0	67	35	0.52	2	28	0.42	2	26	1	14	0	16	2	4	10	1	1	20.02.2021	1	0	3	1	1	06.03.2021	1	17.04.2021	15	41	19	0	NAB	1	0	01.01.2014	85	1	0	0	1	3	20.02.2021	1	0	0	0	0	0
20.02.2021	19	0	67	35	0.52	2	28	0.42	2	26	1	14	0	16	2	4	10	1	1	20.02.2021	1	0	3	1	1	06.03.2021	1	17.04.2021	15	17	19	0	NAB	1	0	01.12.2015	62	1	1	0	1	2	20.02.2021	1	1	3	2	2	2
20.02.2021	19	0	67	35	0.52	2	28	0.42	2	26	1	14	0	16	2	4	10	1	1	20.02.2021	1	0	3	1	1	06.03.2021	1	17.04.2021	15	49	19	0	NAB	1	0	01.01.2017	49	1	0	0	0	NA	20.02.2021	1	0	4	3	3	3
20.02.2021	19	0	67	35	0.52	2	28	0.42	2	26	1	14	0	16	2	4	10	1	1	20.02.2021	1	0	3	1	1	06.03.2021	1	17.04.2021	15	7	19	0	NAB	1	0	31.01.2020	12	2	0	0	0	NA	20.02.2021	1	0	0	0	0	0
20.02.2021	19	0	67	35	0.52	2	28	0.42	2	26	1	14	0	16	2	4	10	1	1	20.02.2021	1	0	3	1	1	06.03.2021	1	17.04.2021	15	8	19	0	NAB	1	0	31.01.2020	12	2	1	0	0	NA	20.02.2021	1	0	0	0	0	0
20.02.2021	19	0	67	35	0.52	2	28	0.42	2	26	1	14	0	16	2	4	10	1	1	20.02.2021	1	0	3	1	1	06.03.2021	1	17.04.2021	15	13	19	0	NAB	1	0	02.02.2020	12	2	0	0	0	NA	20.02.2021	1	0	0	0	0	0
20.02.2021	19	0	67	35	0.52	2	28	0.42	2	26	1	14	0	16	2	4	10	1	1	20.02.2021	1	0	3	1	1	06.03.2021	1	17.04.2021	15	3	19	0	NAB	1	0	02.02.2020	12	2	0	0	0	NA	20.02.2021	1	0	0	0	0	0
20.02.2021	19	0	67	35	0.52	2	28	0.42	2	26	1	14	0	16	2	4	10	1	1	20.02.2021	1	0	3	1	1	06.03.2021	1	17.04.2021	15	19	19	0	NAB	1	0	01.01.2017	49	1	0	0	0	NA	20.02.2021	1	0	0	0	0	0
20.02.2021	19	0	67	35	0.52	2	28	0.42	2	26	1	14	0	16	2	4	10	1	1	20.02.2021	1	0	3	1	1	06.03.2021	1	17.04.2021	15	45	19	0	NAB	1	0	01.01.2016	61	1	0	0	0	NA	20.02.2021	1	0	1	2	3	3
20.02.2021	19	0	67	35	0.52	2	28	0.42	2	26	1	14	0	16	2	4	10	1	1	20.02.2021	1	0	3	1	1	06.03.2021	1	17.04.2021	15	61	19	0	NAB	1	0	01.01.2017	49	1	0	0	0	NA	20.02.2021	1	1	0	1	3	3
20.02.2021	19	0	67	35	0.52	2	28	0.42	2	26	1	14	0	16	2	4	10	1	1	20.02.2021	1	0	3	1	1	06.03.2021	1	17.04.2021	15	34	19	0	NAB	1	0	01.01.2017	49	1	0	0	0	NA	20.02.2021	1	0	0	2	3	4
20.02.2021	19	0	67	35	0.52	2	28	0.42	2	26	1	14	0	16	2	4	10	1	1	20.02.2021	1	0	3	1	1	06.03.2021	1	17.04.2021	15	42	19	0	NAB	1	0	01.01.2016	61	1	0	0	0	NA	20.02.2021	1	0	3	2	2	3
20.02.2021	19	0	67	35	0.52	2	28	0.42	2	26	1	14	0	16	2	4	10	1	1	20.02.2021	1	0	3	1	1	06.03.2021	1	17.04.2021	15	29	19	0	NAB	1	0	01.01.2016	61	1	0	0	0	NA	20.02.2021	1	0	3	3	3	3
20.02.2021	19	0	67	35	0.52	2	28	0.42	2	26	1	14	0	16	2	4	10	1	1	20.02.2021	1	0	3	1	1	06.03.2021	1	17.04.2021	15	24	19	0	NAB	1	0	01.01.2019	25	1	0	0	0	NA	20.02.2021	1	0	2	0	2	0
20.02.2021	19	0	67	35	0.52	2	28	0.42	2	26	1	14	0	16	2	4	10	1	1	20.02.2021	1	0	3	1	1	06.03.2021	1	17.04.2021	15	15	19	0	NAB	1	0	01.01.2019	25	1	0	0	0	NA	20.02.2021	1	1	3	2	0	0
20.02.2021	19	0	67	35	0.52	2	28	0.42	2	26	1	14	0	16	2	4	10	1	1	20.02.2021	1	0	3	1	1	06.03.2021	1	17.04.2021	15	14	19	0	NAB	1	0	01.01.2019	25	1	0	0	0	NA	20.02.2021	1	0	3	0	1	3
20.02.2021	19	0	67	35	0.52	2	28	0.42	2	26	1	14	0	16	2	4	10	1	1	20.02.2021	1	0	3	1	1	06.03.2021	1	17.04.2021	15	30	19	0	NAB	1	0	01.01.2019	25	1	0	0	1	1	20.02.2021	1	0	3	2	4	3
20.02.2021	19	0	67	35	0.52	2	28	0.42	2	26	1	14	0	16	2	4	10	1	1	20.02.2021	1	0	3	1	1	06.03.2021	1	17.04.2021	15	33	19	0	NAB	1	0	01.01.2019	25	1	1	0	0	NA	20.02.2021	1	0	0	1	1	1
20.02.2021	19	0	67	35	0.52	2	28	0.42	2	26	1	14	0	16	2	4	10	1	1	20.02.2021	1	0	3	1	1	06.03.2021	1	17.04.2021	15	27	19	0	NAB	1	0	01.01.2019	25	1	0	0	1	3	20.02.2021	1	0	3	4	2	0
20.02.2021	19	0	67	35	0.52	2	28	0.42	2	26	1	14	0	16	2	4	10	1	1	20.02.2021	1	0	3	1	1	06.03.2021	1	17.04.2021	15	26	19	0	NAB	1	0	01.01.2016	61	1	1	0	0	NA	20.02.2021	1	0	0	0	3	3
20.02.2021	19	0	67	35	0.52	2	28	0.42	2	26	1	14	0	16	2	4	10	1	1	20.02.2021	1	0	3	1	1	06.03.2021	1	17.04.2021	15	67	19	0	NAB	1	0	01.01.2016	61	1	0	0	0	NA	20.02.2021	1	1	1	2	1	1
20.02.2021	19	0	67	35	0.52	2	28	0.42	2	26	1	14	0	16	2	4	10	1	1	20.02.2021	1	0	3	1	1	06.03.2021	1	17.04.2021	15	66	19	0	NAB	2	0	01.02.2019	24	4	0	0	0	NA	20.02.2021	1	0	0	0	0	4
20.02.2021	19	0	67	35	0.52	2	28	0.42	2	26	1	14	0	16	2	4	10	1	1	20.02.2021	1	0	3	1	1	06.03.2021	1	17.04.2021	15	63	19	0	NAB	1	0	01.01.2019	25	1	0	0	0	NA	20.02.2021	1	0	1	0	2	2
20.02.2021	19	0	67	35	0.52	2	28	0.42	2	26	1	14	0	16	2	4	10	1	1	20.02.2021	1	0	3	1	1	06.03.2021	1	17.04.2021	15	55	19	0	NAB	1	0	01.01.2019	25	1	0	0	0	NA	20.02.2021	1	1	0	0	3	3
20.02.2021	19	0	67	35	0.52	2	28	0.42	2	26	1	14	0	16	2	4	10	1	1	20.02.2021	1	0	3	1	1	06.03.2021	1	17.04.2021	15	65	19	0	NAB	2	0	01.01.2016	61	4	0	0	0	NA	20.02.2021	1	1	0	0	1	1
20.02.2021	19	0	67	35	0.52	2	28	0.42	2	26	1	14	0	16	2	4	10	1	1	20.02.2021	1	0	3	1	1	06.03.2021	1	17.04.2021	15	44	19	0	NAB	1	0	01.01.2016	61	1	0	0	1	2	20.02.2021	1	0	3	0	2	2
20.02.2021	19	0	67	35	0.52	2	28	0.42	2	26	1	14	0	16	2	4	10	1	1	20.02.2021	1	0	3	1	1	06.03.2021	1	17.04.2021	15	51	19	0	NAB	1	0	23.10.2014	75	1	0	0	1	2	20.02.2021	1	1	2	2	3	1
20.02.2021	19	0	67	35	0.52	2	28	0.42	2	26	1	14	0	16	2	4	10	1	1	20.02.2021	1	0	3	1	1	06.03.2021	1	17.04.2021	15	16	19	0	NAB	1	0	01.01.2018	37	1	1	0	0	NA	20.02.2021	1	0	0	1	1	1
20.02.2021	19	0	67	35	0.52	2	28	0.42	2	26	1	14	0	16	2	4	10	1	1	20.02.2021	1	0	3	1	1	06.03.2021	1	17.04.2021	15	20	19	0	NAB	1	0	01.01.2017	49	1	0	0	0	NA	20.02.2021	1	0	0	2	0	1
20.02.2021	19	0	67	35	0.52	2	28	0.42	2	26	1	14	0	16	2	4	10	1	1	20.02.2021	1	0	3	1	1	06.03.2021	1	17.04.2021	15	18	19	0	NAB	1	0	01.01.2017	49	1	0	0	1	3	20.02.2021	1	0	2	1	2	1
20.02.2021	19	0	67	35	0.52	2	28	0.42	2	26	1	14	0	16	2	4	10	1	1	20.02.2021	1	0	3	1	1	06.03.2021	1	17.04.2021	15	35	19	0	NAB	1	0	01.11.2016	51	1	0	0	0	NA	20.02.2021	1	0	0	0	3	1
20.02.2021	19	0	67	35	0.52	2	28	0.42	2	26	1	14	0	16	2	4	10	1	1	20.02.2021	1	0	3	1	1	06.03.2021	1	17.04.2021	15	43	19	0	NAB	1	0	01.01.2017	49	1	0	0	0	NA	20.02.2021	1	1	0	4	1	2
20.02.2021	19	0	67	35	0.52	2	28	0.42	2	26	1	14	0	16	2	4	10	1	1	20.02.2021	1	0	3	1	1	06.03.2021	1	17.04.2021	15	37	19	0	NAB	1	0	01.01.2016	61	1	0	0	0	NA	20.02.2021	1	0	0	4	3	0
20.02.2021	19	0	67	35	0.52	2	28	0.42	2	26	1	14	0	16	2	4	10	1	1	20.02.2021	1	0	3	1	1	06.03.2021	1	17.04.2021	15	52	19	0	NAB	1	0	01.01.2016	61	1	1	0	1	3	20.02.2021	1	0	0	0	3	1
20.02.2021	19	0	67	35	0.52	2	28	0.42	2	26	1	14	0	16	2	4	10	1	1	20.02.2021	1	0	3	1	1	06.03.2021	1	17.04.2021	15	58	19	0	NAB	1	0	01.01.2015	73	1	0	0	0	NA	20.02.2021	1	0	2	4	2	2
20.02.2021	19	0	67	35	0.52	2	28	0.42	2	26	1	14	0	16	2	4	10	1	1	20.02.2021	1	0	3	1	1	06.03.2021	1	17.04.2021	15	21	19	0	NAB	1	0	01.03.2018	35	1	0	0	0	NA	20.02.2021	1	0	0	0	3	2
20.02.2021	19	0	67	35	0.52	2	28	0.42	2	26	1	14	0	16	2	4	10	1	1	20.02.2021	1	0	3	1	1	06.03.2021	1	17.04.2021	15	50	19	0	NAB	1	0	01.01.2014	85	1	0	0	0	NA	20.02.2021	1	0	3	3	3	3
20.02.2021	19	0	67	35	0.52	2	28	0.42	2	26	1	14	0	16	2	4	10	1	1	20.02.2021	1	0	3	1	1	06.03.2021	1	17.04.2021	15	36	19	0	NAB	1	0	04.01.2020	13	1	0	0	1	1	20.02.2021	1	1	4	4	3	3
20.02.2021	19	0	67	35	0.52	2	28	0.42	2	26	1	14	0	16	2	4	10	1	1	20.02.2021	1	0	3	1	1	06.03.2021	1	17.04.2021	15	28	19	0	NAB	1	0	12.01.2020	13	1	0	0	0	NA	20.02.2021	1	0	1	0	0	0
20.02.2021	19	0	67	35	0.52	2	28	0.42	2	26	1	14	0	16	2	4	10	1	1	20.02.2021	1	0	3	1	1	06.03.2021	1	17.04.2021	15	5	19	0	NAB	1	0	29.01.2020	12	2	0	0	0	NA	20.02.2021	1	0	0	0	0	0
20.02.2021	19	0	67	35	0.52	2	28	0.42	2	26	1	14	0	16	2	4	10	1	1	20.02.2021	1	0	3	1	1	06.03.2021	1	17.04.2021	15	1	19	0	NAB	1	0	05.02.2020	12	2	0	0	0	NA	20.02.2021	1	0	0	0	1	1
20.02.2021	19	0	67	35	0.52	2	28	0.42	2	26	1	14	0	16	2	4	10	1	1	20.02.2021	1	0	3	1	1	06.03.2021	1	17.04.2021	15	6	19	0	NAB	1	0	07.02.2020	12	2	1	0	0	NA	20.02.2021	1	0	0	0	0	1
20.02.2021	19	0	67	35	0.52	2	28	0.42	2	26	1	14	0	16	2	4	10	1	1	20.02.2021	1	0	3	1	1	06.03.2021	1	17.04.2021	15	11	19	0	NAB	1	0	08.02.2020	12	2	0	0	0	NA	20.02.2021	1	0	0	3	0	0
20.02.2021	19	0	67	35	0.52	2	28	0.42	2	26	1	14	0	16	2	4	10	1	1	20.02.2021	1	0	3	1	1	06.03.2021	1	17.04.2021	15	4	19	0	NAB	1	0	28.02.2020	11	2	0	0	0	NA	20.02.2021	1	0	0	0	1	1
20.02.2021	19	0	67	35	0.52	2	28	0.42	2	26	1	14	0	16	2	4	10	1	1	20.02.2021	1	0	3	1	1	06.03.2021	1	17.04.2021	15	2	19	0	NAB	1	0	29.02.2020	11	2	0	0	0	NA	20.02.2021	1	0	1	0	1	0
20.02.2021	19	0	67	35	0.52	2	28	0.42	2	26	1	14	0	16	2	4	10	1	1	20.02.2021	1	0	3	1	1	06.03.2021	1	17.04.2021	15	25	19	0	NAB	1	0	01.04.2020	10	2	0	0	1	2	20.02.2021	1	0	4	0	0	4
20.02.2021	19	0	67	35	0.52	2	28	0.42	2	26	1	14	0	16	2	4	10	1	1	20.02.2021	1	0	3	1	1	06.03.2021	1	17.04.2021	15	10	19	0	NAB	2	0	01.04.2020	10	2	0	0	0	NA	20.02.2021	1	0	0	0	0	0
20.02.2021	19	0	67	35	0.52	2	28	0.42	2	26	1	14	0	16	2	4	10	1	1	20.02.2021	1	0	3	1	1	06.03.2021	1	17.04.2021	15	12	19	0	NAB	1	0	20.04.2020	10	2	0	0	0	NA	20.02.2021	1	1	0	0	1	1
20.02.2021	19	0	67	35	0.52	2	28	0.42	2	26	1	14	0	16	2	4	10	1	1	20.02.2021	1	0	3	1	1	06.03.2021	1	17.04.2021	15	38	19	0	NAB	1	0	24.04.2020	9	2	0	0	0	NA	20.02.2021	1	0	0	0	1	2
20.02.2021	19	0	67	35	0.52	2	28	0.42	2	26	1	14	0	16	2	4	10	1	1	20.02.2021	1	0	3	1	1	06.03.2021	1	17.04.2021	15	9	19	0	NAB	1	0	23.05.2020	8	2	0	0	0	NA	20.02.2021	1	0	0	0	0	0
20.02.2021	19	0	67	35	0.52	2	28	0.42	2	26	1	14	0	16	2	4	10	1	1	20.02.2021	1	0	3	1	1	06.03.2021	1	17.04.2021	15	39	19	0	NAB	1	0	23.01.2021	0	3	0	0	0	NA	20.02.2021	1	0	3	0	0	0
20.02.2021	19	0	67	35	0.52	2	28	0.42	2	26	1	14	0	16	2	4	10	1	1	20.02.2021	1	0	3	1	1	06.03.2021	1	17.04.2021	15	31	19	0	NAB	2	0	24.01.2020	12	2	0	0	0	NA	20.02.2021	1	0	0	0	0	0
20.02.2021	19	0	67	35	0.52	2	28	0.42	2	26	1	14	0	16	2	4	10	1	1	20.02.2021	1	0	3	1	1	06.03.2021	1	17.04.2021	15	32	19	0	NAB	2	0	24.01.2021	0	3	0	0	0	NA	20.02.2021	1	0	0	0	0	0
20.02.2021	19	0	67	35	0.52	2	28	0.42	2	26	1	14	0	16	2	4	10	1	1	20.02.2021	1	0	3	1	1	06.03.2021	1	17.04.2021	15	62	19	0	NAB	2	0	05.02.2021	0	3	0	0	0	NA	20.02.2021	1	0	0	0	0	0
20.02.2021	19	0	67	35	0.52	2	28	0.42	2	26	1	14	0	16	2	4	10	1	1	20.02.2021	1	0	3	1	1	06.03.2021	1	17.04.2021	15	60	19	0	NAB	2	0	05.02.2021	0	3	0	0	0	NA	20.02.2021	1	0	0	0	0	0
20.02.2021	19	0	67	35	0.52	2	28	0.42	2	26	1	14	0	16	2	4	10	1	1	20.02.2021	1	0	3	1	1	06.03.2021	1	17.04.2021	15	59	19	0	NAB	2	0	05.02.2021	0	3	0	0	0	NA	20.02.2021	1	0	2	1	0	2
20.02.2021	19	0	67	35	0.52	2	28	0.42	2	26	1	14	0	16	2	4	10	1	1	20.02.2021	1	0	3	1	1	06.03.2021	1	17.04.2021	15	64	19	0	NAB	1	0	06.02.2021	0	3	0	0	0	NA	20.02.2021	1	0	0	0	0	0
20.02.2021	19	0	67	35	0.52	2	28	0.42	2	26	1	14	0	16	2	4	10	1	1	20.02.2021	1	0	3	1	1	06.03.2021	1	17.04.2021	15	57	19	0	NAB	2	0	07.02.2021	0	3	0	0	0	NA	20.02.2021	1	0	0	0	0	0
20.02.2021	19	0	67	35	0.52	2	28	0.42	2	26	1	14	0	16	2	4	10	1	1	20.02.2021	1	0	3	1	1	06.03.2021	1	17.04.2021	15	56	19	0	NAB	1	0	07.02.2021	0	3	0	0	0	NA	20.02.2021	1	0	0	0	0	0
20.02.2021	19	0	67	35	0.52	2	28	0.42	2	26	1	14	0	16	2	4	10	1	1	20.02.2021	1	0	3	1	1	06.03.2021	1	17.04.2021	15	53	19	0	NAB	1	0	07.02.2021	0	3	0	0	0	NA	20.02.2021	1	0	0	0	0	0
20.02.2021	19	0	67	35	0.52	2	28	0.42	2	26	1	14	0	16	2	4	10	1	1	20.02.2021	1	0	3	1	1	06.03.2021	1	17.04.2021	15	68	19	0	NAB	1	0	07.02.2021	0	3	0	0	0	NA	20.02.2021	1	0	0	0	0	0
20.02.2021	19	0	67	35	0.52	2	28	0.42	2	26	1	14	0	16	2	4	10	1	1	20.02.2021	1	0	3	1	1	06.03.2021	1	17.04.2021	15	70	19	0	NAB	2	0	11.02.2021	0	3	0	0	1	3	20.02.2021	1	0	0	0	0	0
20.02.2021	19	0	67	35	0.52	2	28	0.42	2	26	1	14	0	16	2	4	10	1	1	20.02.2021	1	0	3	1	1	06.03.2021	1	17.04.2021	15	69	19	0	NAB	2	0	11.02.2021	0	3	0	0	1	3	20.02.2021	1	0	0	0	0	0
20.02.2021	19	0	67	35	0.52	2	28	0.42	2	26	1	14	0	16	2	4	10	1	1	20.02.2021	1	0	3	1	1	06.03.2021	1	17.04.2021	15	54	19	0	NAB	2	0	13.02.2021	0	3	0	0	0	NA	20.02.2021	1	0	0	0	0	0
20.02.2021	19	0	67	35	0.52	2	28	0.42	2	26	1	14	0	16	2	4	10	1	1	20.02.2021	1	0	3	1	1	06.03.2021	1	17.04.2021	15	88	19	0	NAB	1	0	16.02.2021	0	3	0	0	0	NA	20.02.2021	0	NA	NA	NA	NA	NA
20.02.2021	19	0	67	35	0.52	2	28	0.42	2	26	1	14	0	16	2	4	10	1	1	20.02.2021	1	0	3	1	1	06.03.2021	1	17.04.2021	15	77	19	0	NAB	1	0	16.02.2021	0	3	0	0	0	NA	20.02.2021	0	NA	NA	NA	NA	NA
20.02.2021	19	0	67	35	0.52	2	28	0.42	2	26	1	14	0	16	2	4	10	1	1	20.02.2021	1	0	3	1	1	06.03.2021	1	17.04.2021	15	75	19	0	NAB	1	0	20.02.2021	0	3	0	0	0	NA	20.02.2021	0	NA	NA	NA	NA	NA
20.02.2021	19	0	67	35	0.52	2	28	0.42	2	26	1	14	0	16	2	4	10	1	1	20.02.2021	1	0	3	1	1	06.03.2021	1	17.04.2021	15	76	19	0	NAB	1	0	20.02.2021	0	3	0	0	0	NA	20.02.2021	0	NA	NA	NA	NA	NA
20.02.2021	19	0	67	35	0.52	2	28	0.42	2	26	1	14	0	16	2	4	10	1	1	20.02.2021	1	0	3	1	1	06.03.2021	1	17.04.2021	15	79	19	0	NAB	1	0	22.02.2021	0	3	0	0	0	NA	20.02.2021	0	NA	NA	NA	NA	NA
20.02.2021	19	0	67	35	0.52	2	28	0.42	2	26	1	14	0	16	2	4	10	1	1	20.02.2021	1	0	3	1	1	06.03.2021	1	17.04.2021	15	78	19	0	NAB	2	0	26.02.2021	0	3	0	0	0	NA	20.02.2021	0	NA	NA	NA	NA	NA
20.02.2021	19	0	67	35	0.52	2	28	0.42	2	26	1	14	0	16	2	4	10	1	1	20.02.2021	1	0	3	1	1	06.03.2021	1	17.04.2021	15	72	19	0	NAB	2	0	26.02.2021	0	3	0	0	0	NA	20.02.2021	0	NA	NA	NA	NA	NA
20.02.2021	19	0	67	35	0.52	2	28	0.42	2	26	1	14	0	16	2	4	10	1	1	20.02.2021	1	0	3	1	1	06.03.2021	1	17.04.2021	15	84	19	0	NAB	1	0	27.02.2021	0	3	0	0	0	NA	20.02.2021	0	NA	NA	NA	NA	NA
20.02.2021	19	0	67	35	0.52	2	28	0.42	2	26	1	14	0	16	2	4	10	1	1	20.02.2021	1	0	3	1	1	06.03.2021	1	17.04.2021	15	83	19	0	NAB	1	0	27.02.2021	0	3	0	0	0	NA	20.02.2021	0	NA	NA	NA	NA	NA
20.02.2021	19	0	67	35	0.52	2	28	0.42	2	26	1	14	0	16	2	4	10	1	1	20.02.2021	1	0	3	1	1	06.03.2021	1	17.04.2021	15	89	19	0	NAB	2	0	01.03.2021	0	3	0	0	1	3	20.02.2021	0	NA	NA	NA	NA	NA
20.02.2021	19	0	67	35	0.52	2	28	0.42	2	26	1	14	0	16	2	4	10	1	1	20.02.2021	1	0	3	1	1	06.03.2021	1	17.04.2021	15	74	19	0	NAB	2	0	01.03.2021	0	3	0	0	0	NA	20.02.2021	0	NA	NA	NA	NA	NA
20.02.2021	19	0	67	35	0.52	2	28	0.42	2	26	1	14	0	16	2	4	10	1	1	20.02.2021	1	0	3	1	1	06.03.2021	1	17.04.2021	15	91	19	0	NAB	1	0	05.03.2021	0	3	0	0	0	NA	20.02.2021	0	NA	NA	NA	NA	NA
20.02.2021	19	0	67	35	0.52	2	28	0.42	2	26	1	14	0	16	2	4	10	1	1	20.02.2021	1	0	3	1	1	06.03.2021	1	17.04.2021	15	73	19	0	NAB	1	0	06.03.2021	0	3	0	0	0	NA	20.02.2021	0	NA	NA	NA	NA	NA
20.02.2021	19	0	67	35	0.52	2	28	0.42	2	26	1	14	0	16	2	4	10	1	1	20.02.2021	1	0	3	1	1	06.03.2021	1	17.04.2021	15	71	19	0	NAB	1	0	06.03.2021	0	3	0	0	0	NA	20.02.2021	0	NA	NA	NA	NA	NA
20.02.2021	19	0	67	35	0.52	2	28	0.42	2	26	1	14	0	16	2	4	10	1	1	20.02.2021	1	0	3	1	1	06.03.2021	1	17.04.2021	15	85	19	0	NAB	2	0	07.03.2021	0	3	0	0	0	NA	20.02.2021	0	NA	NA	NA	NA	NA
20.02.2021	19	0	67	35	0.52	2	28	0.42	2	26	1	14	0	16	2	4	10	1	1	20.02.2021	1	0	3	1	1	06.03.2021	1	17.04.2021	15	80	19	0	NAB	2	0	07.03.2021	0	3	0	0	0	NA	20.02.2021	0	NA	NA	NA	NA	NA
20.02.2021	19	0	67	35	0.52	2	28	0.42	2	26	1	14	0	16	2	4	10	1	1	20.02.2021	1	0	3	1	1	06.03.2021	1	17.04.2021	15	86	19	0	NAB	2	0	07.03.2021	0	3	0	0	0	NA	20.02.2021	0	NA	NA	NA	NA	NA
20.02.2021	19	0	67	35	0.52	2	28	0.42	2	26	1	14	0	16	2	4	10	1	1	20.02.2021	1	0	3	1	1	06.03.2021	1	17.04.2021	15	87	19	0	NAB	2	0	07.03.2021	0	3	0	0	0	NA	20.02.2021	0	NA	NA	NA	NA	NA
20.02.2021	19	0	67	35	0.52	2	28	0.42	2	26	1	14	0	16	2	4	10	1	1	20.02.2021	1	0	3	1	1	06.03.2021	1	17.04.2021	15	81	19	0	NAB	2	0	12.03.2021	0	3	0	0	0	NA	20.02.2021	0	NA	NA	NA	NA	NA
20.02.2021	19	0	67	35	0.52	2	28	0.42	2	26	1	14	0	16	2	4	10	1	1	20.02.2021	1	0	3	1	1	06.03.2021	1	17.04.2021	15	82	19	0	NAB	1	0	12.03.2021	0	3	0	0	0	NA	20.02.2021	0	NA	NA	NA	NA	NA
20.02.2021	19	0	67	35	0.52	2	28	0.42	2	26	1	14	0	16	2	4	10	1	1	20.02.2021	1	0	3	1	1	06.03.2021	1	17.04.2021	15	92	19	0	NAB	2	0	18.03.2021	0	3	0	0	0	NA	20.02.2021	0	NA	NA	NA	NA	NA
20.02.2021	19	0	67	35	0.52	2	28	0.42	2	26	1	14	0	16	2	4	10	1	1	20.02.2021	1	0	3	1	1	06.03.2021	1	17.04.2021	15	93	19	0	NAB	1	0	18.03.2021	0	3	0	0	0	NA	20.02.2021	0	NA	NA	NA	NA	NA
20.02.2021	19	0	67	35	0.52	2	28	0.42	2	26	1	14	0	16	2	4	10	1	1	20.02.2021	1	0	3	1	1	06.03.2021	1	17.04.2021	15	95	19	0	NAB	1	0	15.03.2021	0	3	0	0	0	NA	20.02.2021	0	NA	NA	NA	NA	NA
20.02.2021	19	0	67	35	0.52	2	28	0.42	2	26	1	14	0	16	2	4	10	1	1	20.02.2021	1	0	3	1	1	06.03.2021	1	17.04.2021	15	94	19	0	NAB	2	0	15.03.2021	0	3	0	0	0	NA	20.02.2021	0	NA	NA	NA	NA	NA
20.02.2021	19	0	67	35	0.52	2	28	0.42	2	26	1	14	0	16	2	4	10	1	1	20.02.2021	1	0	3	1	1	06.03.2021	1	17.04.2021	15	90	19	0	NAB	2	0	20.03.2021	0	3	0	0	0	NA	20.02.2021	0	NA	NA	NA	NA	NA
20.02.2021	19	0	67	35	0.52	2	28	0.42	2	26	1	14	0	16	2	4	10	1	1	20.02.2021	1	0	3	1	1	06.03.2021	1	17.04.2021	15	97	19	0	NAB	1	0	22.03.2021	0	3	0	0	1	3	20.02.2021	0	NA	NA	NA	NA	NA
20.02.2021	19	0	67	35	0.52	2	28	0.42	2	26	1	14	0	16	2	4	10	1	1	20.02.2021	1	0	3	1	1	06.03.2021	1	17.04.2021	15	96	19	0	NAB	1	0	22.03.2021	0	3	0	0	1	3	20.02.2021	0	NA	NA	NA	NA	NA
20.02.2021	19	0	67	35	0.52	2	28	0.42	2	26	1	14	0	16	2	4	10	1	1	20.02.2021	1	0	3	1	1	06.03.2021	1	17.04.2021	15	99	19	0	NAB	2	0	25.03.2021	0	3	0	0	0	NA	20.02.2021	0	NA	NA	NA	NA	NA
20.02.2021	19	0	67	35	0.52	2	28	0.42	2	26	1	14	0	16	2	4	10	1	1	20.02.2021	1	0	3	1	1	06.03.2021	1	17.04.2021	15	98	19	0	NAB	1	0	25.03.2021	0	3	0	0	0	NA	20.02.2021	0	NA	NA	NA	NA	NA
20.02.2021	19	0	67	35	0.52	2	28	0.42	2	26	1	14	0	16	2	4	10	1	1	20.02.2021	1	0	3	1	1	06.03.2021	1	17.04.2021	15	100	19	0	NAB	2	0	26.03.2021	0	3	0	0	1	3	20.02.2021	0	NA	NA	NA	NA	NA
20.02.2021	19	0	67	35	0.52	2	28	0.42	2	26	1	14	0	16	2	4	10	1	1	20.02.2021	1	0	3	1	1	06.03.2021	1	17.04.2021	15	101	19	0	NAB	2	0	10.04.2021	0	3	0	0	0	NA	20.02.2021	0	NA	NA	NA	NA	NA
20.02.2021	19	0	67	35	0.52	2	28	0.42	2	26	1	14	0	16	2	4	10	1	1	20.02.2021	1	0	3	1	1	06.03.2021	1	17.04.2021	15	102	19	0	NAB	2	0	10.04.2021	0	3	0	0	0	NA	20.02.2021	0	NA	NA	NA	NA	NA
08.03.2021	20	0	10	4	0.40	1	4	0.40	2	0	0	9	1	0	0	0	0	0	0	08.03.2021	2	1	3	1	1	22.03.2021	1	15.04.2021	10	1	20	0	NAB	1	0	15.02.2015	72	1	1	0	0	NA	08.03.2021	1	1	0	0	4	4
08.03.2021	20	0	10	4	0.40	1	4	0.40	2	0	0	9	1	0	0	0	0	0	0	08.03.2021	2	1	3	1	1	22.03.2021	1	15.04.2021	10	9	20	0	NAB	1	0	04.02.2018	37	1	0	0	0	NA	08.03.2021	1	0	0	0	0	0
08.03.2021	20	0	10	4	0.40	1	4	0.40	2	0	0	9	1	0	0	0	0	0	0	08.03.2021	2	1	3	1	1	22.03.2021	1	15.04.2021	10	8	20	0	NAB	1	0	10.02.2018	36	1	1	0	0	NA	08.03.2021	1	1	4	1	4	1
08.03.2021	20	0	10	4	0.40	1	4	0.40	2	0	0	9	1	0	0	0	0	0	0	08.03.2021	2	1	3	1	1	22.03.2021	1	15.04.2021	10	4	20	0	NAB	1	0	20.02.2019	24	1	0	0	0	NA	08.03.2021	1	1	0	4	4	5
08.03.2021	20	0	10	4	0.40	1	4	0.40	2	0	0	9	1	0	0	0	0	0	0	08.03.2021	2	1	3	1	1	22.03.2021	1	15.04.2021	10	6	20	0	NAB	1	0	26.02.2019	24	1	1	0	0	NA	08.03.2021	1	1	0	1	4	4
08.03.2021	20	0	10	4	0.40	1	4	0.40	2	0	0	9	1	0	0	0	0	0	0	08.03.2021	2	1	3	1	1	22.03.2021	1	15.04.2021	10	7	20	0	NAB	1	0	30.01.2021	1	3	0	0	0	NA	08.03.2021	1	0	0	0	0	0
08.03.2021	20	0	10	4	0.40	1	4	0.40	2	0	0	9	1	0	0	0	0	0	0	08.03.2021	2	1	3	1	1	22.03.2021	1	15.04.2021	10	5	20	0	NAB	2	0	01.02.2021	1	3	0	0	0	NA	08.03.2021	1	0	0	0	0	0
08.03.2021	20	0	10	4	0.40	1	4	0.40	2	0	0	9	1	0	0	0	0	0	0	08.03.2021	2	1	3	1	1	22.03.2021	1	15.04.2021	10	3	20	0	NAB	1	0	04.02.2021	1	3	0	0	0	NA	08.03.2021	1	0	0	0	0	0
08.03.2021	20	0	10	4	0.40	1	4	0.40	2	0	0	9	1	0	0	0	0	0	0	08.03.2021	2	1	3	1	1	22.03.2021	1	15.04.2021	10	2	20	0	NAB	1	0	07.02.2021	1	3	0	0	0	NA	08.03.2021	1	0	0	0	0	0
08.03.2021	20	0	10	4	0.40	1	4	0.40	2	0	0	9	1	0	0	0	0	0	0	08.03.2021	2	1	3	1	1	22.03.2021	1	15.04.2021	10	10	20	0	NAB	1	0	05.02.2021	1	3	0	0	0	NA	08.03.2021	1	0	0	0	0	0
22.03.2021	21	0	14	8	0.57	2	7	0.50	3	10	1	14	0	6	1	0	5	1	1	22.03.2021	2	1	5	1	1	05.04.2021	1	17.05.2021	15	1	21	0	NAB	1	0	07.09.2015	66	1	1	0	0	NA	22.03.2021	1	1	2	4	2	4
22.03.2021	21	0	14	8	0.57	2	7	0.50	3	10	1	14	0	6	1	0	5	1	1	22.03.2021	2	1	5	1	1	05.04.2021	1	17.05.2021	15	4	21	0	NAB	1	0	07.04.2016	59	1	0	0	0	NA	22.03.2021	1	0	0	2	0	2
22.03.2021	21	0	14	8	0.57	2	7	0.50	3	10	1	14	0	6	1	0	5	1	1	22.03.2021	2	1	5	1	1	05.04.2021	1	17.05.2021	15	9	21	0	NAB	1	0	07.06.2018	33	1	0	0	0	NA	22.03.2021	1	0	0	0	1	1
22.03.2021	21	0	14	8	0.57	2	7	0.50	3	10	1	14	0	6	1	0	5	1	1	22.03.2021	2	1	5	1	1	05.04.2021	1	17.05.2021	15	7	21	0	NAB	1	0	01.05.2013	94	1	1	0	1	1	22.03.2021	1	1	0	0	2	3
22.03.2021	21	0	14	8	0.57	2	7	0.50	3	10	1	14	0	6	1	0	5	1	1	22.03.2021	2	1	5	1	1	05.04.2021	1	17.05.2021	15	11	21	0	NAB	2	0	02.04.2017	47	4	0	0	1	3	22.03.2021	1	1	3	3	2	2
22.03.2021	21	0	14	8	0.57	2	7	0.50	3	10	1	14	0	6	1	0	5	1	1	22.03.2021	2	1	5	1	1	05.04.2021	1	17.05.2021	15	3	21	0	NAB	1	0	07.05.2013	94	1	1	0	0	NA	22.03.2021	1	0	0	0	4	4
22.03.2021	21	0	14	8	0.57	2	7	0.50	3	10	1	14	0	6	1	0	5	1	1	22.03.2021	2	1	5	1	1	05.04.2021	1	17.05.2021	15	13	21	0	NAB	1	0	04.05.2019	22	1	0	0	0	NA	22.03.2021	1	1	0	0	0	4
22.03.2021	21	0	14	8	0.57	2	7	0.50	3	10	1	14	0	6	1	0	5	1	1	22.03.2021	2	1	5	1	1	05.04.2021	1	17.05.2021	15	6	21	0	NAB	1	0	06.05.2019	22	1	0	0	0	NA	22.03.2021	1	0	0	1	0	1
22.03.2021	21	0	14	8	0.57	2	7	0.50	3	10	1	14	0	6	1	0	5	1	1	22.03.2021	2	1	5	1	1	05.04.2021	1	17.05.2021	15	5	21	0	NAB	1	0	04.05.2020	10	2	0	0	0	NA	22.03.2021	1	0	0	0	0	0
22.03.2021	21	0	14	8	0.57	2	7	0.50	3	10	1	14	0	6	1	0	5	1	1	22.03.2021	2	1	5	1	1	05.04.2021	1	17.05.2021	15	14	21	0	NAB	1	0	05.05.2020	10	2	0	0	1	3	22.03.2021	1	0	0	0	0	0
22.03.2021	21	0	14	8	0.57	2	7	0.50	3	10	1	14	0	6	1	0	5	1	1	22.03.2021	2	1	5	1	1	05.04.2021	1	17.05.2021	15	10	21	0	NAB	1	0	06.05.2020	10	2	1	0	0	NA	22.03.2021	1	1	0	0	0	4
22.03.2021	21	0	14	8	0.57	2	7	0.50	3	10	1	14	0	6	1	0	5	1	1	22.03.2021	2	1	5	1	1	05.04.2021	1	17.05.2021	15	12	21	0	NAB	1	0	09.05.2020	10	2	0	0	0	NA	22.03.2021	1	0	4	0	1	0
22.03.2021	21	0	14	8	0.57	2	7	0.50	3	10	1	14	0	6	1	0	5	1	1	22.03.2021	2	1	5	1	1	05.04.2021	1	17.05.2021	15	2	21	0	NAB	1	0	15.05.2020	10	2	1	0	1	3	22.03.2021	1	0	0	0	0	0
22.03.2021	21	0	14	8	0.57	2	7	0.50	3	10	1	14	0	6	1	0	5	1	1	22.03.2021	2	1	5	1	1	05.04.2021	1	17.05.2021	15	8	21	0	NAB	1	0	15.05.2020	10	2	1	0	0	NA	22.03.2021	1	0	0	0	0	0
22.03.2021	21	0	14	8	0.57	2	7	0.50	3	10	1	14	0	6	1	0	5	1	1	22.03.2021	2	1	5	1	1	05.04.2021	1	17.05.2021	15	15	21	0	NAB	2	0	05.04.2021	0	3	0	0	0	NA	22.03.2021	0	NA	NA	NA	NA	NA
22.03.2021	21	0	14	8	0.57	2	7	0.50	3	10	1	14	0	6	1	0	5	1	1	22.03.2021	2	1	5	1	1	05.04.2021	1	17.05.2021	15	22	21	0	NAB	2	0	07.04.2021	0	3	0	0	0	NA	22.03.2021	0	NA	NA	NA	NA	NA
22.03.2021	21	0	14	8	0.57	2	7	0.50	3	10	1	14	0	6	1	0	5	1	1	22.03.2021	2	1	5	1	1	05.04.2021	1	17.05.2021	15	19	21	0	NAB	2	0	07.04.2021	0	3	0	0	0	NA	22.03.2021	0	NA	NA	NA	NA	NA
22.03.2021	21	0	14	8	0.57	2	7	0.50	3	10	1	14	0	6	1	0	5	1	1	22.03.2021	2	1	5	1	1	05.04.2021	1	17.05.2021	15	17	21	0	NAB	1	0	09.04.2021	0	3	0	0	0	NA	22.03.2021	0	NA	NA	NA	NA	NA
22.03.2021	21	0	14	8	0.57	2	7	0.50	3	10	1	14	0	6	1	0	5	1	1	22.03.2021	2	1	5	1	1	05.04.2021	1	17.05.2021	15	18	21	0	NAB	1	0	09.04.2021	0	3	0	0	0	NA	22.03.2021	0	NA	NA	NA	NA	NA
22.03.2021	21	0	14	8	0.57	2	7	0.50	3	10	1	14	0	6	1	0	5	1	1	22.03.2021	2	1	5	1	1	05.04.2021	1	17.05.2021	15	16	21	0	NAB	1	0	09.04.2021	0	3	0	0	0	NA	22.03.2021	0	NA	NA	NA	NA	NA
22.03.2021	21	0	14	8	0.57	2	7	0.50	3	10	1	14	0	6	1	0	5	1	1	22.03.2021	2	1	5	1	1	05.04.2021	1	17.05.2021	15	20	21	0	NAB	1	0	16.04.2021	0	3	0	0	1	3	22.03.2021	0	NA	NA	NA	NA	NA
22.03.2021	21	0	14	8	0.57	2	7	0.50	3	10	1	14	0	6	1	0	5	1	1	22.03.2021	2	1	5	1	1	05.04.2021	1	17.05.2021	15	21	21	0	NAB	2	0	16.04.2021	0	3	0	0	1	3	22.03.2021	0	NA	NA	NA	NA	NA
22.03.2021	21	0	14	8	0.57	2	7	0.50	3	10	1	14	0	6	1	0	5	1	1	22.03.2021	2	1	5	1	1	05.04.2021	1	17.05.2021	15	23	21	0	NAB	1	0	21.04.2021	0	3	0	0	0	NA	22.03.2021	0	NA	NA	NA	NA	NA
22.03.2021	21	0	14	8	0.57	2	7	0.50	3	10	1	14	0	6	1	0	5	1	1	22.03.2021	2	1	5	1	1	05.04.2021	1	17.05.2021	15	24	21	0	NAB	1	0	21.04.2021	0	3	0	0	0	NA	22.03.2021	0	NA	NA	NA	NA	NA
22.03.2021	21	0	14	8	0.57	2	7	0.50	3	10	1	14	0	6	1	0	5	1	1	22.03.2021	2	1	5	1	1	05.04.2021	1	17.05.2021	15	25	21	0	NAB	2	0	10.05.2021	0	3	0	0	0	NA	22.03.2021	0	NA	NA	NA	NA	NA
22.03.2021	21	0	14	8	0.57	2	7	0.50	3	10	1	14	0	6	1	0	5	1	1	22.03.2021	2	1	5	1	1	05.04.2021	1	17.05.2021	15	26	21	0	NAB	1	0	12.05.2021	0	3	0	0	0	NA	22.03.2021	0	NA	NA	NA	NA	NA
[truncated: 224 more columns]
